# Supplementary material for: Gene expression profiling and pathway analysis in acute myeloid leukaemia-normal karyotype patients
Source: PLoS One. 2025 Sep 5;20(9):e0328911. doi: 10.1371/journal.pone.0328911 (PMC12412999; doi:10.1371/journal.pone.0328911)
Supplement: S8 File — (XLSX) [file pone.0328911.s008.xlsx]

## Sheet: Supplementary VIII
	SVIII Top 600 DEGs in AML-NK vs healthy controls
No	Gene Symbol	baseMean	log2 FoldChange	lfcSE	stat	pvalue	padj	Gene type	Gene role	Evidence in AML	Evidence in other disorders	Literature link
2	CIR1	3449.3	-2.23465	0.0919053	-24.3147	1.37166e-130	1.4578e-126	Protein Coding	Unknown	Not reported in AML	Lung cancer	https://pubmed.ncbi.nlm.nih.gov/27587543/
3	NDEL1	5757.64	-2.14747	0.0882957	-24.3213	1.16647e-130	1.4578e-126	Protein Coding	Unknown	Not reported in AML	Glioblastoma multiforme	https://pubmed.ncbi.nlm.nih.gov/29669750/
4	MAP2K4	2554.66	-2.05569	0.0853553	-24.0839	3.68403e-128	2.93654e-124	Protein Coding	Oncogene & tumour Suppressor gene	Not reported in AML	Breast invasive ductal carcinoma; Overexpressed	https://www.ncbi.nlm.nih.gov/pmc/articles/PMC6914392/
8	NRBF2	3971.92	-3.65742	0.158503	-23.0748	8.2926e-118	3.30502e-114	Protein Coding	Unknown	Not reported in AML	Small cell lung cancer	https://www.ncbi.nlm.nih.gov/pmc/articles/PMC9194155/
9	CPXM1	11296.5	7.20022	0.313704	22.9523	1.39863e-116	4.95489e-113	Protein Coding	Unknown	Not reported in AML	Myelodysplastic syndrome	https://www.ncbi.nlm.nih.gov/pmc/articles/PMC7042996/
10	TECPR2	4867.27	-3.28509	0.148576	-22.1104	2.50889e-108	7.99935e-105	Protein Coding	Unknown	Not reported in AML	-	https://assets.researchsquare.com/files/rs-12850/v1/aeef70b3-6dd6-48c1-ab05-e0fd99e0219d.pdf?c=1637242418
12	N4BP1	6641.14	-2.50925	0.11416	-21.9801	4.46948e-107	1.18754e-103	Protein Coding	Unknown	Not reported in AML	-	https://www.ncbi.nlm.nih.gov/pmc/articles/PMC8121926/
14	TMCC1	2781.22	-2.60423	0.123142	-21.1481	2.87086e-99	6.53817e-96	Protein Coding	Unknown	Not reported in AML	Liver cancer	https://www.ncbi.nlm.nih.gov/pmc/articles/PMC8442226/
15	SEC14L1	16127.3	-3.31026	0.15703	-21.0805	1.20126e-98	2.5534e-95	Protein Coding	Unknown	Not reported in AML	-	https://www.cell.com/cell-stem-cell/pdfExtended/S1934-5909(16)30250-8
16	ITM2B	52295.8	-2.83074	0.135265	-20.9274	3.01476e-97	6.00766e-94	Protein Coding	Unknown	Not reported in AML	Lung cancer	https://www.ncbi.nlm.nih.gov/pmc/articles/PMC7533249/
17	MBP	14035.9	-2.31976	0.112263	-20.6636	7.36557e-95	1.38143e-91	Protein Coding	Tumour suppressor gene	Not reported in AML	-	https://www.mdpi.com/2073-4409/12/6/944
18	SLC25A44	4346.61	-1.89118	0.09388	-20.1447	2.99803e-90	5.3105e-87	Protein Coding	Unknown	Not reported in AML	-	https://www.ncbi.nlm.nih.gov/pmc/articles/PMC8137140/
19	LITAF	25156.2	-3.19971	0.16128	-19.8395	1.3573e-87	2.27769e-84	Protein Coding	Unknown	Not reported in AML	-	https://pubmed.ncbi.nlm.nih.gov/33823186/
21	PNRC1	12821.2	-2.46607	0.125233	-19.6919	2.53183e-86	3.84404e-83	Protein Coding	Unknown	Not reported in AML	Cholesteatoma	https://pubmed.ncbi.nlm.nih.gov/34825000/
22	RP11-70C1.1	158.777	-4.86997	0.250029	-19.4776	1.69991e-84	2.46364e-81	lncRNA	Unknown	Not reported in AML	-	-
23	STK40	11291.1	-2.54723	0.13088	-19.4624	2.28998e-84	3.17451e-81	Protein Coding	Unknown	Not reported in AML	Low-Grade Gliomas: Overexpression	https://www.ncbi.nlm.nih.gov/pmc/articles/PMC8502031/
24	MSRB3	9176.75	3.69595	0.190226	19.4292	4.36739e-84	5.80208e-81	Protein Coding	Unknown	Not reported in AML	Clear cell renal cell carcinoma	https://pubmed.ncbi.nlm.nih.gov/31889586/
25	H3F3A	27296.1	-1.88789	0.0974166	-19.3796	1.14757e-83	1.46357e-80	Protein Coding	Unknown	Not reported in AML	Glioblastoma	https://pubmed.ncbi.nlm.nih.gov/23079654/
26	BAHCC1	31802	5.65312	0.291773	19.3751	1.25318e-83	1.53678e-80	Protein Coding	Unknown	Not reported in AML	Hepatocellular carcinoma	https://pubmed.ncbi.nlm.nih.gov/22326833/
28	DNMT3B	3592.57	5.51082	0.285038	19.3336	2.80021e-83	3.18864e-80	Protein Coding	Unknown	Not reported in AML	Breast cancer; Overexpressed	https://www.ncbi.nlm.nih.gov/pmc/articles/PMC7299749/
30	UBN1	10317	-2.17525	0.112994	-19.251	1.38332e-82	1.47019e-79	Protein Coding	Unknown	Not reported in AML	-	-
31	RP11-455F5.3	189.551	-5.63512	0.29354	-19.1971	3.91145e-82	3.89727e-79	lncRNA	Unknown	Not reported in AML	-	-
33	RP6-99M1.2	2050.38	4.90535	0.255624	19.1897	4.51084e-82	4.23011e-79	lncRNA	Unknown	Not reported in AML	-	-
34	SLC17A9	9419.67	3.41348	0.180461	18.9154	8.52478e-80	7.55011e-77	Protein Coding	Unknown	Not reported in AML	Hepatocellular carcinoma	https://pubmed.ncbi.nlm.nih.gov/35957868/
35	TYMS	5146.29	4.46519	0.236481	18.8818	1.61017e-79	1.38753e-76	Protein Coding	Unknown	Not reported in AML	Hepatocellular carcinoma	https://pubmed.ncbi.nlm.nih.gov/35093082/
36	FAM174A	733.299	-2.24824	0.119444	-18.8226	4.93128e-79	4.1376e-76	Protein Coding	Unknown	Not reported in AML	Colorectal cancer	https://pubmed.ncbi.nlm.nih.gov/31228769/
37	IQGAP3	1664.61	5.67653	0.301944	18.7999	7.56252e-79	6.18265e-76	Protein Coding	Unknown	Not reported in AML	Breast cancer; Overexpressed	https://pubmed.ncbi.nlm.nih.gov/33519444/
38	WIPF1	24262.2	-2.22454	0.118484	-18.775	1.20999e-78	9.6448e-76	Protein Coding	Unknown	Not reported in AML	Pancreatic ductal adenocarcinoma	https://pubmed.ncbi.nlm.nih.gov/30041660/
39	PIGX	1776.28	-1.70055	0.0909599	-18.6956	5.37265e-78	4.17808e-75	Protein Coding	Unknown	Not reported in AML	-	-
40	AC008268.3	2014.65	3.61223	0.193682	18.6504	1.25452e-77	9.52362e-75	ncRNA	Unknown	Not reported in AML	Gastric cancer	https://pubmed.ncbi.nlm.nih.gov/34715819/
41	PACS1	13868.6	-1.76569	0.09498	-18.5901	3.86194e-77	2.86358e-74	Protein Coding	Unknown	Not reported in AML	-	https://pubmed.ncbi.nlm.nih.gov/32672908/
42	OAZ2	7978.17	-2.29185	0.123752	-18.5197	1.43314e-76	1.0385e-73	Protein Coding	Unknown	Not reported in AML	Colon cancer	https://pubmed.ncbi.nlm.nih.gov/30175154/
45	KANK2	1921.07	4.40168	0.238899	18.4248	8.30419e-76	5.63342e-73	Protein Coding	Unknown	Not reported in AML	-	https://pubmed.ncbi.nlm.nih.gov/34274317/
46	HACD1	997.886	4.53485	0.246149	18.4232	8.56288e-76	5.68789e-73	Protein Coding	Unknown	Not reported in AML	-	https://pubmed.ncbi.nlm.nih.gov/32426512/
48	CRLF3	5410.66	-1.82778	0.0993411	-18.3991	1.33663e-75	8.52344e-73	Protein Coding	Unknown	Not reported in AML	-	https://pubmed.ncbi.nlm.nih.gov/35051265/
54	NCOA1	10702	-2.05892	0.112921	-18.2332	2.8119e-74	1.57289e-71	Protein Coding	Unknown	Not reported in AML	Breast tumor	https://pubmed.ncbi.nlm.nih.gov/26287601/
55	EME1	494.904	3.95304	0.220202	17.9519	4.6414e-72	2.55149e-69	Protein Coding	Unknown	Not reported in AML	Hepatocellular carcinoma	https://pubmed.ncbi.nlm.nih.gov/36281338/
56	JADE3	743.728	2.77062	0.154447	17.939	5.84778e-72	3.16018e-69	Protein Coding	Unknown	Not reported in AML	Colon cancer	https://pubmed.ncbi.nlm.nih.gov/29660380/
57	GK	3411.27	-2.61576	0.146108	-17.9029	1.11979e-71	5.95057e-69	Protein Coding	Unknown	Not reported in AML	-	https://pubmed.ncbi.nlm.nih.gov/11032329/
58	EMID1	2445	6.87753	0.384983	17.8645	2.22868e-71	1.16491e-68	Protein Coding	Unknown	Not reported in AML	Lung Adenocarcinoma	https://pubmed.ncbi.nlm.nih.gov/36245990/
62	DTL	1490.01	4.05143	0.228487	17.7315	2.39461e-70	1.15682e-67	Protein Coding	Unknown	Not reported in AML	Hepatocellular carcinoma	https://pubmed.ncbi.nlm.nih.gov/35392073/
64	TCF20	5670.36	-1.58796	0.0897167	-17.6998	4.21088e-70	1.97441e-67	Protein Coding	Unknown	Not reported in AML	-	https://pubmed.ncbi.nlm.nih.gov/35074918/
67	RP11-308D13.2	925.855	-1.9497	0.110984	-17.5675	4.37125e-69	1.88342e-66	lincRNA	Unknown	Not reported in AML	-	-
68	LPIN2	6709.24	-1.95091	0.11131	-17.5268	8.93976e-69	3.80047e-66	Protein Coding	Unknown	Not reported in AML	-	https://pubmed.ncbi.nlm.nih.gov/29387759/
69	CMBL	1012.64	5.47492	0.312425	17.524	9.40389e-69	3.94518e-66	Protein Coding	Unknown	Not reported in AML	-	https://pubmed.ncbi.nlm.nih.gov/20177059/
70	ATP8B4	15525.1	3.91039	0.223155	17.5232	9.52901e-69	3.94575e-66	Protein Coding	Unknown	Not reported in AML	-	https://pubmed.ncbi.nlm.nih.gov/36411364/
72	AC009948.5	2068.79	2.61142	0.149546	17.4624	2.77155e-68	1.11858e-65	lincRNA	Unknown	Not reported in AML	Lung adenocarcinoma	https://pubmed.ncbi.nlm.nih.gov/36059662/
74	OSBPL2	4705.89	-1.78475	0.102301	-17.446	3.69293e-68	1.45365e-65	Protein Coding	Unknown	Not reported in AML	-	https://pubmed.ncbi.nlm.nih.gov/25759012/
75	CDC25A	685.034	4.21523	0.241672	17.4419	3.96378e-68	1.54123e-65	Protein Coding	Unknown	Not reported in AML	Cervical cancer	https://pubmed.ncbi.nlm.nih.gov/26515730/
77	RFFL	3378.87	-1.6834	0.0966853	-17.4111	6.79846e-68	2.5805e-65	Protein Coding	Unknown	Not reported in AML	Colorectal cancer	https://pubmed.ncbi.nlm.nih.gov/23723074/
86	R3HDM4	16310.7	-2.75529	0.16035	-17.183	3.56158e-66	1.19534e-63	Protein Coding	Unknown	Not reported in AML	-	https://www.ncbi.nlm.nih.gov/gene/91300#summary
88	PBX2P1	418.199	-1.86001	0.108677	-17.115	1.14709e-65	3.7705e-63	Pseudogene	Unknown	Not reported in AML	Adenocarcinoma and esophageal squamous cell carcinoma	https://pubmed.ncbi.nlm.nih.gov/20126986/
89	UCK2	3135.6	2.56182	0.149854	17.0954	1.60511e-65	5.22218e-63	Protein Coding	Unknown	Not reported in AML	Hepatocellular carcinoma	https://pubmed.ncbi.nlm.nih.gov/30304569/
90	TRIP13	648.224	3.62458	0.21204	17.0938	1.65069e-65	5.31623e-63	Protein Coding	Unknown	Not reported in AML	Multiple Myeloma; Overexpression	https://pubmed.ncbi.nlm.nih.gov/31732653/
91	TTF2	2995.98	1.76687	0.103414	17.0854	1.90616e-65	6.07761e-63	Protein Coding	Unknown	Not reported in AML	Papillary Thyroid cancer	https://pubmed.ncbi.nlm.nih.gov/26356687/
92	PCLAF	441.952	4.42714	0.259406	17.0665	2.63576e-65	8.32066e-63	Protein Coding	Unknown	Not reported in AML	Breast cancer	https://www.hindawi.com/journals/jo/2022/6001947/
93	PPP1R3B	3105.42	-4.16006	0.243979	-17.0509	3.44051e-65	1.07546e-62	Protein Coding	Unknown	Not reported in AML	Melanoma	https://pubmed.ncbi.nlm.nih.gov/23690473/
94	ZNF660	1002.07	4.09738	0.240559	17.0327	4.69608e-65	1.45369e-62	Protein Coding	Unknown	Not reported in AML	Prostate cancer	https://pubmed.ncbi.nlm.nih.gov/29465788/
96	RAD54L	697.729	4.17987	0.246844	16.9333	2.55734e-64	7.69228e-62	Protein Coding	Unknown	Not reported in AML	Bladder cancer; Overexpression	https://pubmed.ncbi.nlm.nih.gov/36071250/
97	SMIM24	3859.68	6.71864	0.397756	16.8914	5.20712e-64	1.52315e-61	Protein Coding	Unknown	Not reported in AML	-	-
98	CEP19	1142.63	-3.15119	0.186643	-16.8836	5.94584e-64	1.72343e-61	Protein Coding	Unknown	Not reported in AML	-	https://pubmed.ncbi.nlm.nih.gov/29127258/
99	MSL1	16210.8	-2.19575	0.130287	-16.8532	9.93154e-64	2.85277e-61	Protein Coding	Unknown	Not reported in AML	-	https://pubmed.ncbi.nlm.nih.gov/37279389/
101	XKR8	2367.49	-3.15787	0.188327	-16.768	4.18186e-63	1.17995e-60	Protein Coding	Unknown	Not reported in AML	Glioblastoma	https://www.sciencedirect.com/science/article/pii/S0923753419580292
103	AC068831.18	321.562	4.21931	0.251948	16.7467	5.98067e-63	1.65815e-60	lincRNA	Unknown	Not reported in AML	-	-
104	CTA-331P3.1	307.526	4.90668	0.293144	16.7381	6.91119e-63	1.89963e-60	ncRNA	Unknown	Not reported in AML	Acute lymphoblastic leukaemia	https://www.ncbi.nlm.nih.gov/pmc/articles/PMC5352336/
105	FIRRE	845.825	4.53702	0.271124	16.7341	7.39848e-63	2.01618e-60	ncRNA	Unknown	Not reported in AML	Hepatocellular carcinoma	https://pubmed.ncbi.nlm.nih.gov/34093813/
107	RCCD1	1398.8	2.34643	0.140678	16.6795	1.84902e-62	4.91284e-60	Protein Coding	Unknown	Not reported in AML	Lung adenocarcinoma	https://pubmed.ncbi.nlm.nih.gov/31582214/
109	AHCTF1	6466.68	-1.83645	0.110232	-16.6599	2.56465e-62	6.70255e-60	Protein Coding	Unknown	Not reported in AML	Hepatocellular carcinoma	https://pubmed.ncbi.nlm.nih.gov/34012666/
111	MSH5	731.767	3.4911	0.209913	16.6312	4.14383e-62	1.0655e-59	Protein Coding	Unknown	Not reported in AML	-	https://pubmed.ncbi.nlm.nih.gov/28175301/
112	MCM4	9253.48	3.21862	0.193716	16.6152	5.41259e-62	1.3806e-59	Protein Coding	Unknown	Not reported in AML	Hepatocellular carcinoma	https://pubmed.ncbi.nlm.nih.gov/34961841/
113	C16orf59	408.995	3.92565	0.236291	16.6137	5.5508e-62	1.40462e-59	Protein Coding	Unknown	Not reported in AML	Lung adenocarcinoma	https://pubmed.ncbi.nlm.nih.gov/36973475/
114	CTPS2	1778.57	2.16222	0.130278	16.5969	7.33255e-62	1.84087e-59	Protein Coding	Unknown	Not reported in AML	Colorectal cancer	https://pubmed.ncbi.nlm.nih.gov/21378502/
115	C11orf74	577.663	2.82675	0.171158	16.5154	2.84169e-61	7.02359e-59	Protein Coding	Unknown	Not reported in AML	-	https://www.ncbi.nlm.nih.gov/gene?Db=gene&Cmd=DetailsSearch&Term=119710
116	ZDHHC18	12737.3	-3.7367	0.226319	-16.5108	3.06812e-61	7.52492e-59	Protein Coding	Unknown	Not reported in AML	Ovarian cancer	https://pubmed.ncbi.nlm.nih.gov/35366151/
118	UHRF1	4088.04	4.09499	0.248664	16.468	6.23164e-61	1.48276e-58	Protein Coding	Unknown	Not reported in AML	Acute lymphoblastic leukaemia	https://www.ncbi.nlm.nih.gov/pmc/articles/PMC9455066/
119	KNTC1	5052.66	2.45524	0.149429	16.4308	1.15197e-60	2.72069e-58	Protein Coding	Unknown	Not reported in AML	Colon cancer	https://pubmed.ncbi.nlm.nih.gov/33996374/
120	ORC6	829.483	3.56129	0.217481	16.3752	2.8767e-60	6.74416e-58	Protein Coding	Unknown	Not reported in AML	Clear cell renal cell carcinoma	https://pubmed.ncbi.nlm.nih.gov/35711825/
122	CENPU	1835.54	3.48604	0.212946	16.3705	3.10442e-60	7.17255e-58	Protein Coding	Unknown	Not reported in AML	Lung adenocarcinoma	https://pubmed.ncbi.nlm.nih.gov/35176420/
123	PHF7	1342.97	2.05643	0.125724	16.3567	3.89847e-60	8.94235e-58	Protein Coding	Unknown	Not reported in AML	-	https://pubmed.ncbi.nlm.nih.gov/32726616/
124	GINS2	899.141	3.66907	0.224421	16.3491	4.41603e-60	1.00572e-57	Protein Coding	Unknown	Not reported in AML	Acute promyelocytic leukaemia	https://www.ncbi.nlm.nih.gov/pmc/articles/PMC3837239/
125	STMN1	11800.3	3.28037	0.200714	16.3435	4.83812e-60	1.09403e-57	Protein Coding	Unknown	Not reported in AML	Acute promyelocytic leukaemia	https://pubmed.ncbi.nlm.nih.gov/34837603/
126	PPP4R1	7625.11	-1.56652	0.0959318	-16.3296	6.08118e-60	1.36544e-57	Protein Coding	Unknown	Not reported in AML	Breast cancer	https://pubmed.ncbi.nlm.nih.gov/29628991/
128	BTN2A1	4785.52	-1.93086	0.118503	-16.2938	1.09304e-59	2.42018e-57	Protein Coding	Unknown	Not reported in AML	Renal Cell carcinoma	https://pubmed.ncbi.nlm.nih.gov/33959132/
129	DSCC1	422.741	3.73948	0.229732	16.2776	1.42386e-59	3.10948e-57	Protein Coding	Unknown	Not reported in AML	Lung Adenocarcinoma	https://pubmed.ncbi.nlm.nih.gov/34707388/
131	YPEL3	10855.9	-2.67409	0.164488	-16.257	1.9915e-59	4.29034e-57	Protein Coding	Unknown	Not reported in AML	Nasopharyngeal carcinoma	https://pubmed.ncbi.nlm.nih.gov/27400785/
133	TRIM45	307.08	3.95619	0.243728	16.232	2.99739e-59	6.37125e-57	Protein Coding	Unknown	Not reported in AML	Non-small cell Lung cancer	https://pubmed.ncbi.nlm.nih.gov/31663468/
134	STAR	1189.32	7.48613	0.461213	16.2314	3.02596e-59	6.38939e-57	Protein Coding	Unknown	Not reported in AML	-	https://pubmed.ncbi.nlm.nih.gov/15781980/
135	AL449209.1	1156.49	3.78976	0.233914	16.2015	4.92378e-59	1.03283e-56	Protein Coding	Unknown	Not reported in AML	Liver cancer	https://pubmed.ncbi.nlm.nih.gov/34589152/
136	RAB7B	2847.29	6.31072	0.390216	16.1724	7.89843e-59	1.64597e-56	Protein Coding	Unknown	Not reported in AML	Acute promyelocytic leukaemia	https://pubmed.ncbi.nlm.nih.gov/15144907/
138	C20orf96	1784.25	3.18432	0.198654	16.0295	7.95498e-58	1.6053e-55	Protein Coding	Unknown	Not reported in AML	Neuroblastoma	https://pubmed.ncbi.nlm.nih.gov/29467591/
141	RP11-332M2.1	754.465	-2.50208	0.156697	-15.9676	2.14727e-57	4.22614e-55	lincRNA	Unknown	Not reported in AML	-	-
142	VCPIP1	4906.02	-1.80481	0.113093	-15.9586	2.48255e-57	4.85605e-55	Protein Coding	Unknown	Not reported in AML	-	https://pubmed.ncbi.nlm.nih.gov/35695579/
144	HMGB3	1962.07	3.48693	0.218827	15.9347	3.64184e-57	7.03735e-55	Protein Coding	Unknown	Not reported in AML	Epithelial ovarian cancer	https://biosignaling.biomedcentral.com/articles/10.1186/s12964-023-01172-7
146	ERLIN1	9206.98	2.41536	0.151752	15.9166	4.86465e-57	9.2324e-55	Protein Coding	Unknown	Not reported in AML	-	https://www.ncbi.nlm.nih.gov/pmc/articles/PMC10018458/
147	TMEM220	994.705	3.17561	0.199713	15.9009	6.24737e-57	1.17865e-54	Protein Coding	Unknown	Not reported in AML	Hepatocellular carcinoma	https://pubmed.ncbi.nlm.nih.gov/34321624/
148	C21orf58	1717.65	2.74977	0.172974	15.8971	6.64094e-57	1.24553e-54	Protein Coding	Unknown	Not reported in AML	Lung cancer	https://pubmed.ncbi.nlm.nih.gov/21094583/
149	MPPE1	3994.73	-1.72528	0.108737	-15.8666	1.07992e-56	2.01357e-54	Protein Coding	Unknown	Not reported in AML	Hepatocellular carcinoma	https://pubmed.ncbi.nlm.nih.gov/33054568/
150	CANT1	4093.47	-2.18188	0.137522	-15.8657	1.09403e-56	2.02803e-54	Protein Coding	Unknown	Not reported in AML	Lung adenocarcinoma	https://pubmed.ncbi.nlm.nih.gov/35090419/
153	RCN1	1789.75	2.42812	0.153593	15.8088	2.70591e-56	4.90201e-54	Protein Coding	Unknown	Not reported in AML	Non-small cell lung cancer	https://pubmed.ncbi.nlm.nih.gov/30172915/
155	WDR90	2113.99	2.42376	0.154025	15.7361	8.55571e-56	1.5155e-53	Protein Coding	Unknown	Not reported in AML	Breast cancer	https://pubmed.ncbi.nlm.nih.gov/35564499/
156	MNS1	203.551	5.06046	0.321727	15.729	9.56449e-56	1.68483e-53	Protein Coding	Unknown	Not reported in AML	High grade glioma	https://journals.plos.org/plosone/article/file?type=printable&id=10.1371/journal.pone.0220569
159	ORC1	1165.33	3.60874	0.230087	15.6842	1.93916e-55	3.36022e-53	Protein Coding	Oncogene	Not reported in AML	-	https://pubmed.ncbi.nlm.nih.gov/26381604/
160	RP11-439E19.10	430.533	5.20372	0.332345	15.6576	2.94871e-55	5.08198e-53	lincRNA	Unknown	Not reported in AML	-	https://pubmed.ncbi.nlm.nih.gov/34587091/
162	CTB-50L17.8	282.971	2.52917	0.162235	15.5895	8.57676e-55	1.44689e-52	Protein Coding	Unknown	Not reported in AML	Retinoblastoma	https://pubmed.ncbi.nlm.nih.gov/33277876/
163	AUNIP	229.413	4.41907	0.284033	15.5583	1.39751e-54	2.32074e-52	Protein Coding	Unknown	Not reported in AML	Oral squamous cell carcinoma	https://pubmed.ncbi.nlm.nih.gov/31409573/
164	C12orf48	528.205	2.758	0.177434	15.5438	1.75322e-54	2.89635e-52	Protein Coding	Unknown	Not reported in AML	Breast cancer	https://pubmed.ncbi.nlm.nih.gov/33281951/
167	CCDC150	213.12	3.91025	0.252728	15.4722	5.34707e-54	8.65411e-52	Protein Coding	Unknown	Not reported in AML	Prostate cancer	https://pubmed.ncbi.nlm.nih.gov/36601001/
168	FRAT2	8413.59	-3.69036	0.238558	-15.4695	5.57661e-54	8.98004e-52	Protein Coding	Unknown	Not reported in AML	Gastric cancer	https://pubmed.ncbi.nlm.nih.gov/36153370/
171	TIGD3	295.266	-3.74728	0.242498	-15.4528	7.22181e-54	1.1399e-51	Protein Coding	Unknown	Not reported in AML	Lung squamous cell carcinoma	https://pubmed.ncbi.nlm.nih.gov/35676660/
173	ZNF200	806.938	-2.37992	0.154169	-15.4371	9.21721e-54	1.4406e-51	Protein Coding	Unknown	Not reported in AML	Ovarian cancer	https://pubmed.ncbi.nlm.nih.gov/20111712/
174	RP11-452L6.1	468.28	3.52513	0.228832	15.4049	1.51784e-53	2.36072e-51	lincRNA	Unknown	Not reported in AML	Colorectal cancer	https://pubmed.ncbi.nlm.nih.gov/29749517/
175	WDR31	340.835	3.69707	0.240059	15.4007	1.619e-53	2.49373e-51	Protein Coding	Unknown	Not reported in AML	-	https://www.life-science-alliance.org/content/6/8/e202201844
176	ZNF217	8755.19	-2.37082	0.15403	-15.392	1.85313e-53	2.84064e-51	Protein Coding	Oncogene	Not reported in AML	B Cell Acute Lymphoblastic leukaemia	https://www.sciencedirect.com/science/article/pii/S0006497118593824
177	MYOZ3	259.342	6.182	0.402838	15.3461	3.76161e-53	5.7112e-51	Protein Coding	Unknown	Not reported in AML	-	https://pubmed.ncbi.nlm.nih.gov/32391357/
178	GPR135	345.596	2.88907	0.188294	15.3435	3.91732e-53	5.91942e-51	Protein Coding	Tumour suppressor gene	Not reported in AML	-	https://pubmed.ncbi.nlm.nih.gov/28827538/
182	TPRG1L	3349.37	-1.765	0.115176	-15.3244	5.25301e-53	7.79009e-51	Protein Coding	Unknown	Not reported in AML	Gallbladder cancer	https://pubmed.ncbi.nlm.nih.gov/36401185/
183	TIAM2	281.656	-2.41784	0.157811	-15.3212	5.52161e-53	8.15051e-51	Protein Coding	Unknown	Not reported in AML	Lung Adenocarcinoma	https://pubmed.ncbi.nlm.nih.gov/36142328/
184	IDS	16118.4	-2.07586	0.135535	-15.3161	5.97097e-53	8.7732e-51	Protein Coding	Unknown	Not reported in AML	-	https://www.ncbi.nlm.nih.gov/pmc/articles/PMC5472762/
185	SKA3	713.461	4.10471	0.268169	15.3064	6.92652e-53	1.01305e-50	Protein Coding	Unknown	Not reported in AML	Cervical cancer	https://cancerci.biomedcentral.com/articles/10.1186/s12935-018-0670-4
186	NUMB	13233.5	-2.41605	0.158043	-15.2873	9.28543e-53	1.34571e-50	Protein Coding	Unknown	Not reported in AML	Papillary thyroid cancer	https://pubmed.ncbi.nlm.nih.gov/35599603/
187	B3GALNT1	895.552	4.87063	0.319173	15.2602	1.40872e-52	2.03237e-50	Protein Coding	Unknown	Not reported in AML	Non-small cell lung cancer	https://www.ncbi.nlm.nih.gov/pmc/articles/PMC4290609/
191	RP11-439E19.3	950.77	5.66555	0.372009	15.2296	2.25009e-52	3.18852e-50	lincRNA	Unknown	Not reported in AML	Neuroblastoma	https://www.ncbi.nlm.nih.gov/pmc/articles/PMC6920248/
192	SERINC1	10069	-1.69354	0.111225	-15.2263	2.36434e-52	3.3356e-50	Protein Coding	Unknown	Not reported in AML	Breast cancer	https://pubmed.ncbi.nlm.nih.gov/21180879/
193	RCAN3	3432.31	-2.31281	0.151903	-15.2256	2.39213e-52	3.35994e-50	Protein Coding	Unknown	Not reported in AML	Cervical cancer	https://pubmed.ncbi.nlm.nih.gov/32345470/
194	NUDT6	439.252	2.38536	0.156708	15.2216	2.54078e-52	3.55309e-50	Protein Coding	Unknown	Not reported in AML	Colorectal cancer	https://pubmed.ncbi.nlm.nih.gov/29182684/
195	TMEM120B	1682.54	1.83823	0.120826	15.2138	2.86383e-52	3.98736e-50	Protein Coding	Unknown	Not reported in AML	Osteosarcoma	https://pubmed.ncbi.nlm.nih.gov/35991561/
196	GINS1	798.004	3.47756	0.228674	15.2075	3.15543e-52	4.37425e-50	Protein Coding	Unknown	Not reported in AML	Hepatocellular carcinoma	https://pubmed.ncbi.nlm.nih.gov/35386284/
197	RP11-271K11.5	233.71	4.27451	0.281209	15.2005	3.50992e-52	4.82372e-50	Pseudogene	Unknown	Not reported in AML	-	-
198	RP11-1275H24.3	324.481	4.14174	0.272484	15.2	3.53785e-52	4.84124e-50	lincRNA	Unknown	Not reported in AML	-	-
200	CDCA5	1556.3	3.8422	0.252946	15.1898	4.13213e-52	5.60633e-50	Protein Coding	Unknown	Not reported in AML	Prostate cancer	https://pubmed.ncbi.nlm.nih.gov/33650660/
203	TICRR	746.816	4.20032	0.27695	15.1664	5.90677e-52	7.91309e-50	Protein Coding	Unknown	Not reported in AML	Endometrial cancer	https://pubmed.ncbi.nlm.nih.gov/33495413/
206	IFIT2	13072.9	-5.98146	0.396201	-15.097	1.69385e-51	2.23169e-49	Protein Coding	Unknown	Not reported in AML	Chronic myeloid leukaemia; overexpressed	https://www.spandidos-publications.com/10.3892/ijmm.2020.4500
207	SAPCD1	156.37	3.5179	0.233222	15.0839	2.06681e-51	2.70074e-49	Protein Coding	Unknown	Not reported in AML	Bladder cancer	https://pubmed.ncbi.nlm.nih.gov/36512456/
208	TMEM201	1633.86	1.92588	0.127691	15.0823	2.11715e-51	2.75524e-49	Protein Coding	Unknown	Not reported in AML	Breast cancer	https://pubmed.ncbi.nlm.nih.gov/34799661/
209	BMS1P1	786.572	3.59954	0.238701	15.0797	2.20249e-51	2.84309e-49	Pseudogene	Unknown	Not reported in AML	-	-
210	APBB1IP	13174.6	-1.69726	0.112585	-15.0754	2.35197e-51	3.02379e-49	Protein Coding	Unknown	Not reported in AML	Clear Cell Renal Cell carcinoma	https://pubmed.ncbi.nlm.nih.gov/32547313/
211	ZNF101	1620.25	-1.75483	0.116408	-15.0748	2.37384e-51	3.03966e-49	Protein Coding	Unknown	Not reported in AML	-	https://pubmed.ncbi.nlm.nih.gov/34956196/
212	RASSF3	10189.5	-3.27818	0.217615	-15.0641	2.78978e-51	3.55797e-49	Protein Coding	Unknown	Not reported in AML	Non-small cell lung cancer	https://pubmed.ncbi.nlm.nih.gov/24246507/
213	CAB39	10395.2	-1.72418	0.114459	-15.0637	2.80554e-51	3.56382e-49	Protein Coding	Unknown	Not reported in AML	Nasopharyngeal carcinoma	https://pubmed.ncbi.nlm.nih.gov/33177871/
214	WBP2	9065.07	-1.97483	0.131321	-15.0382	4.12374e-51	5.21751e-49	Protein Coding	Oncogene	Not reported in AML	Breast cancer	https://pubmed.ncbi.nlm.nih.gov/36654949/
215	KIAA1551	18355.6	-3.62318	0.241404	-15.0088	6.42863e-51	8.0697e-49	Protein Coding	Unknown	Not reported in AML	Hepatocellular carcinoma	https://pubmed.ncbi.nlm.nih.gov/36035299/
218	TMEM140	2051.82	-4.10614	0.27442	-14.963	1.28158e-50	1.57768e-48	Protein Coding	Unknown	Not reported in AML	Glioma	https://pubmed.ncbi.nlm.nih.gov/26198430/
219	KIAA0232	4748.56	-1.67859	0.1122	-14.9606	1.32766e-50	1.62812e-48	Protein Coding	Unknown	Not reported in AML	Esophageal squamous cell carcinoma	https://pubmed.ncbi.nlm.nih.gov/37302024/
220	FANCI	3426.21	2.59107	0.173377	14.9447	1.68581e-50	2.0594e-48	Protein Coding	Unknown	Not reported in AML	Cervical cancer	https://pubmed.ncbi.nlm.nih.gov/34941027/
222	SLC45A4	4025.62	-3.4761	0.232775	-14.9333	2.00076e-50	2.42556e-48	Protein Coding	Unknown	Not reported in AML	Pancreatic ductal adenocarcinoma	https://pubmed.ncbi.nlm.nih.gov/34010493/
228	ZNF618	2337.22	2.79647	0.188202	14.8588	6.09887e-50	7.22886e-48	Protein Coding	Unknown	Not reported in AML	-	https://pubmed.ncbi.nlm.nih.gov/27129234/
230	NIT2	2261.16	1.93586	0.130378	14.8481	7.157e-50	8.38948e-48	Protein Coding	Unknown	Not reported in AML	Tongue squamous cell carcinoma	https://pubmed.ncbi.nlm.nih.gov/31925645/
232	BSPRY	1156.67	4.16362	0.280626	14.8369	8.45862e-50	9.84287e-48	Protein Coding	Unknown	Not reported in AML	-	https://pubmed.ncbi.nlm.nih.gov/24940735/
234	FAM53C	8537.46	-1.81489	0.122525	-14.8124	1.21766e-49	1.40666e-47	Protein Coding	Unknown	Not reported in AML	-	https://pubmed.ncbi.nlm.nih.gov/35266657/
236	PKMYT1	1130.37	3.85124	0.26077	14.7687	2.33113e-49	2.664e-47	Protein Coding	Unknown	Not reported in AML	Lung Adenocarcinoma	https://pubmed.ncbi.nlm.nih.gov/32411179/
237	MCM2	8199.98	3.03486	0.205631	14.7588	2.70157e-49	3.07632e-47	Protein Coding	Unknown	Not reported in AML	Hepatocellular carcinoma	https://pubmed.ncbi.nlm.nih.gov/36243809/
238	C17orf53	349.665	3.07421	0.208333	14.7562	2.80515e-49	3.1829e-47	Protein Coding	Oncogene	Not reported in AML	-	https://www.frontiersin.org/articles/10.3389/fgene.2022.904060/full
240	CENPI	262.87	3.28614	0.223112	14.7286	4.22188e-49	4.73981e-47	Protein Coding	Unknown	Not reported in AML	Colorectal cancer	https://www.sciencedirect.com/science/article/abs/pii/S0378111918307248
244	HELLS	1389.73	2.80697	0.190922	14.7022	6.23732e-49	6.90524e-47	Protein Coding	Unknown	Not reported in AML	Pancreatic cancer	https://pubmed.ncbi.nlm.nih.gov/33280236/
245	MDFI	1145.29	8.95549	0.609688	14.6886	7.62276e-49	8.40983e-47	Protein Coding	Unknown	Not reported in AML	Non-small cell lung cancer	https://pubmed.ncbi.nlm.nih.gov/36300089/
246	DEDD2	6409.73	-2.62245	0.178576	-14.6853	8.00306e-49	8.79895e-47	Protein Coding	Unknown	Not reported in AML	Muscle-Invasive Bladder cancer (MIBC)	https://pubmed.ncbi.nlm.nih.gov/34733102/
247	AC004158.2	122.098	2.9257	0.19976	14.646	1.42827e-48	1.56492e-46	lincRNA	Unknown	Not reported in AML	-	-
248	ABAT	1516.34	-2.25867	0.154291	-14.6391	1.5822e-48	1.72763e-46	Protein Coding	Unknown	Not reported in AML	Liver cancer	https://pubmed.ncbi.nlm.nih.gov/34742920/
253	ZNFX1	7933.62	-2.24454	0.154498	-14.5279	8.06042e-48	8.56661e-46	Protein Coding	Unknown	Not reported in AML	Bladder cancer	https://pubmed.ncbi.nlm.nih.gov/32432735/
254	FAM8A1	5243.21	-2.3781	0.163734	-14.5241	8.524e-48	9.02921e-46	Protein Coding	Unknown	Not reported in AML	-	https://pubmed.ncbi.nlm.nih.gov/11707071/
256	LINC00506	174.218	5.79564	0.399134	14.5205	8.98133e-48	9.45084e-46	lncRNA	Unknown	Not reported in AML	-	-
259	SUSD6	9349.61	-2.17726	0.150086	-14.5067	1.09865e-47	1.14102e-45	Protein Coding	Unknown	Not reported in AML	Non-small cell lung cancer	https://pubmed.ncbi.nlm.nih.gov/26788179/
261	AC008746.11	904.1	1.89822	0.130918	14.4993	1.22355e-47	1.26251e-45	lncRNA	Unknown	Not reported in AML	-	-
262	AC074117.10	948.315	2.09283	0.144361	14.4972	1.26151e-47	1.29748e-45	lncRNA	Unknown	Not reported in AML	-	-
263	PPP1R18	18270.7	-2.30427	0.158988	-14.4933	1.33558e-47	1.36925e-45	Protein Coding	Unknown	Not reported in AML	Kidney Renal Clear Cell carcinoma	https://pubmed.ncbi.nlm.nih.gov/35317332/
264	FAM126B	4062.07	-2.29849	0.158636	-14.4891	1.42074e-47	1.45189e-45	Protein Coding	Unknown	Not reported in AML	Glioblastoma	https://pubmed.ncbi.nlm.nih.gov/31137733/
265	FKBP7	370.641	2.82597	0.195141	14.4817	1.58196e-47	1.60124e-45	Protein Coding	Unknown	Not reported in AML	Prostate cancer	https://pubmed.ncbi.nlm.nih.gov/30322877/
266	AC004381.6	2296.87	4.50115	0.310987	14.4738	1.77438e-47	1.78468e-45	Protein Coding	Unknown	Not reported in AML	-	-
270	TSEN34	3419.19	-2.17573	0.150643	-14.4429	2.7783e-47	2.74252e-45	Protein Coding	Unknown	Not reported in AML	-	https://pubmed.ncbi.nlm.nih.gov/20952379/
272	PACSIN2	8165.62	-1.72349	0.119428	-14.4312	3.29456e-47	3.23212e-45	Protein Coding	Unknown	Not reported in AML	Chronic myeloid leukaemia	https://pubmed.ncbi.nlm.nih.gov/35352878/
273	SCCPDH	4952.93	2.76383	0.191817	14.4086	4.56652e-47	4.46622e-45	Protein Coding	Unknown	Not reported in AML	-	https://pubmed.ncbi.nlm.nih.gov/37234367/
275	WWP2	7630.3	-1.64496	0.114567	-14.3581	9.48109e-47	9.13278e-45	Protein Coding	Oncogene & tumour Suppressor gene	Not reported in AML	Acute lymphoblastic leukaemia	https://www.ncbi.nlm.nih.gov/pmc/articles/PMC9579143/
277	HSDL2	3142.55	-1.63299	0.113961	-14.3293	1.43539e-46	1.37024e-44	Protein Coding	Unknown	Not reported in AML	Pancreatic cancer	https://pubmed.ncbi.nlm.nih.gov/33488098/
278	CCDC169	202.084	6.36246	0.444276	14.321	1.61845e-46	1.54038e-44	Protein Coding	Unknown	Not reported in AML	Gastric cancer	https://pubmed.ncbi.nlm.nih.gov/35187167/
279	AOC2	359.824	-4.12547	0.288114	-14.3189	1.66775e-46	1.58258e-44	Protein Coding	Unknown	Not reported in AML	Colorectal cancer	https://pubmed.ncbi.nlm.nih.gov/32953885/
280	MIR34AHG	388.903	4.81496	0.336282	14.3182	1.684e-46	1.59325e-44	lncRNA	Unknown	Not reported in AML	Lung adenocarcinoma	https://pubmed.ncbi.nlm.nih.gov/35592248/
281	TAGAP	11530.7	-3.29079	0.230084	-14.3026	2.10852e-46	1.989e-44	Protein Coding	Unknown	Not reported in AML	-	https://pubmed.ncbi.nlm.nih.gov/23044675/
283	CMTM6	14697.4	-1.74289	0.121889	-14.299	2.21937e-46	2.08125e-44	Protein Coding	Unknown	Not reported in AML	Ovarian cancer	https://www.frontiersin.org/articles/10.3389/fmolb.2022.769032/full
285	VWCE	347.556	5.36618	0.375575	14.2879	2.60268e-46	2.42643e-44	Protein Coding	Unknown	Not reported in AML	Breast cancer	https://pubmed.ncbi.nlm.nih.gov/33194737/
286	SBNO2	10887.4	-2.28803	0.160193	-14.283	2.79443e-46	2.59005e-44	Protein Coding	Unknown	Not reported in AML	Large granular lymphocytic leukaemia	https://ashpublications.org/blood/article/141/15/1831/494104/SBNO2-is-a-critical-mediator-of-STAT3-driven
290	KIAA0040	6390.59	-3.39603	0.239198	-14.1976	9.48587e-46	8.66612e-44	Protein Coding	Unknown	Not reported in AML	Skin cutaneous melanoma	https://pubmed.ncbi.nlm.nih.gov/32639949/
291	RP11-420A23.1	218.574	3.44386	0.242614	14.1948	9.86519e-46	8.98691e-44	lincRNA	Unknown	Not reported in AML	-	-
292	RP11-22N19.2	196.209	-3.45151	0.243372	-14.1821	1.18338e-45	1.07495e-43	lincRNA	Unknown	Not reported in AML	-	-
293	TNFRSF1A	14961	-1.708	0.120528	-14.171	1.38567e-45	1.25158e-43	Protein Coding	Unknown	Not reported in AML	Esophageal squamous cell carcinoma	https://pubmed.ncbi.nlm.nih.gov/34995801/
298	STIL	709.082	2.63352	0.186191	14.1442	2.02849e-45	1.8066e-43	Protein Coding	Oncogene	Not reported in AML	Colorectal cancer	https://pubmed.ncbi.nlm.nih.gov/34485108/
299	SYCE2	119.989	3.42764	0.242352	14.1433	2.05546e-45	1.82553e-43	Protein Coding	Unknown	Not reported in AML	Lung adenocarcinoma	https://pubmed.ncbi.nlm.nih.gov/23874428/
300	CENPP	771.266	2.05197	0.145115	14.1403	2.14504e-45	1.89979e-43	Protein Coding	Unknown	Not reported in AML	Breast cancer	https://pubmed.ncbi.nlm.nih.gov/34268072/
303	LBH	5681.31	-3.48824	0.24712	-14.1156	3.04458e-45	2.65954e-43	Protein Coding	Unknown	Not reported in AML	Nasopharyngeal carcinoma	https://pubmed.ncbi.nlm.nih.gov/34975330/
304	CNTROB	6332.14	1.79754	0.127355	14.1144	3.0954e-45	2.69655e-43	Protein Coding	Unknown	Not reported in AML	-	https://pubmed.ncbi.nlm.nih.gov/31589365/
305	DHRS13	1331.93	-2.2476	0.159299	-14.1093	3.32787e-45	2.89117e-43	Protein Coding	Unknown	Not reported in AML	Breast cancer	https://pubmed.ncbi.nlm.nih.gov/36338974/
307	HADH	2924.95	1.63614	0.116005	14.1041	3.58456e-45	3.08892e-43	Protein Coding	Unknown	Not reported in AML	Kidney renal clear cell carcinoma	https://pubmed.ncbi.nlm.nih.gov/34391866/
309	APOL2	4982.36	-2.45176	0.174214	-14.0732	5.5491e-45	4.74336e-43	Protein Coding	Unknown	Not reported in AML	Bladder cancer	https://pubmed.ncbi.nlm.nih.gov/34708131/
311	PSD4	20035.7	-1.60305	0.113973	-14.0652	6.21757e-45	5.28642e-43	Protein Coding	Unknown	Not reported in AML	Hepatocellular carcinoma	https://pubmed.ncbi.nlm.nih.gov/35140331/
314	CCDC14	8899.3	2.38844	0.170095	14.0418	8.65029e-45	7.2772e-43	Protein Coding	Unknown	Not reported in AML	Breast cancer	https://pubmed.ncbi.nlm.nih.gov/21655990/
315	OCRL	2067.88	2.09927	0.149511	14.041	8.75068e-45	7.34228e-43	Protein Coding	Unknown	Not reported in AML	-	https://pubmed.ncbi.nlm.nih.gov/31341792/
318	DBF4B	1452.73	1.62988	0.11618	14.0289	1.03686e-44	8.60922e-43	Protein Coding	Unknown	Not reported in AML	Colon cancer	https://pubmed.ncbi.nlm.nih.gov/29262322/
319	CDC42EP2	1038.81	-4.40572	0.314166	-14.0235	1.11899e-44	9.26698e-43	Protein Coding	Unknown	Not reported in AML	Gastrointestinal stromal tumors	https://pubmed.ncbi.nlm.nih.gov/25987131/
321	KLHL23	708.903	3.65763	0.26116	14.0053	1.44671e-44	1.18883e-42	Protein Coding	Unknown	Not reported in AML	Urothelial carcinoma	https://pubmed.ncbi.nlm.nih.gov/34169920/
322	SPAG5	1805.34	3.07793	0.219791	14.0039	1.47547e-44	1.20935e-42	Protein Coding	Unknown	Not reported in AML	Osteosarcoma	https://pubmed.ncbi.nlm.nih.gov/32668328/
326	TBC1D14	10149.9	-1.65536	0.11906	-13.9035	6.0315e-44	4.78379e-42	Protein Coding	Unknown	Not reported in AML	Squamous cell carcinoma	https://pubmed.ncbi.nlm.nih.gov/35342354/
328	RP11-332H14.2	521.711	2.47214	0.177931	13.8938	6.90823e-44	5.45203e-42	lncRNA	Unknown	Not reported in AML	-	-
329	TMEM17	133.539	3.95888	0.28515	13.8835	7.97554e-44	6.26336e-42	Protein Coding	Unknown	Not reported in AML	Breast cancer	https://pubmed.ncbi.nlm.nih.gov/30122991/
332	THAP5	1207.17	-1.66726	0.120231	-13.8672	1.00166e-43	7.77055e-42	Protein Coding	Unknown	Not reported in AML	Melanoma	https://pubmed.ncbi.nlm.nih.gov/21110952/
336	RP1-249H1.4	1137.53	6.32697	0.458458	13.8005	2.52977e-43	1.92045e-41	lincRNA	Unknown	Not reported in AML	Glioblastoma	https://pubmed.ncbi.nlm.nih.gov/32609259/
341	ZBTB12	641.97	2.66806	0.19362	13.7799	3.36895e-43	2.52149e-41	Protein Coding	Unknown	Not reported in AML	Breast cancer	https://pubmed.ncbi.nlm.nih.gov/23079975/
342	TARBP1	11052.6	2.76077	0.200642	13.7597	4.45641e-43	3.31981e-41	Protein Coding	Unknown	Not reported in AML	Human non-small-cell lung cancer	https://pubmed.ncbi.nlm.nih.gov/29731880/
343	RAD51AP1	555.692	3.17326	0.230715	13.754	4.81692e-43	3.58002e-41	Protein Coding	Unknown	Not reported in AML	Ovarian cancer	https://pubmed.ncbi.nlm.nih.gov/35207688/
345	TONSL	2493.14	2.42903	0.176689	13.7475	5.27497e-43	3.90225e-41	Protein Coding	Oncogene	Not reported in AML	Breast cancer	https://pubmed.ncbi.nlm.nih.gov/37057595/
346	SUGT1P	118.628	4.68093	0.340763	13.7366	6.12698e-43	4.51161e-41	Pseudogene	Unknown	Not reported in AML	-	-
348	BZW2	4363.54	2.01277	0.146612	13.7286	6.84731e-43	4.98447e-41	Protein Coding	Unknown	Not reported in AML	Hepatocellular carcinoma	https://pubmed.ncbi.nlm.nih.gov/34335929/
349	AOC3	348.607	-4.39252	0.320083	-13.723	7.38999e-43	5.35506e-41	Protein Coding	Unknown	Not reported in AML	Breast cancer	https://pubmed.ncbi.nlm.nih.gov/29261141/
350	GPSM1	3175.84	3.57717	0.261027	13.7042	9.58295e-43	6.92841e-41	Protein Coding	Unknown	Not reported in AML	B Cell Acute Lymphoblastic Leukaemia	https://www.ncbi.nlm.nih.gov/pmc/articles/PMC8262160/#:~:text=To%20clarify%20the%20prognostic%20role,0.021)%20(Figure%201E).
352	TEC	3456.31	3.02113	0.22064	13.6926	1.12463e-42	8.09427e-41	Protein Coding	Unknown	Not reported in AML	-	https://pubmed.ncbi.nlm.nih.gov/19883687/
353	FAM102A	3317.75	-3.11627	0.227771	-13.6816	1.30766e-42	9.36934e-41	Protein Coding	Unknown	Not reported in AML	Primary angle closure glaucoma	https://pubmed.ncbi.nlm.nih.gov/33227294/
354	ZWINT	1733.9	3.29091	0.240561	13.6801	1.3343e-42	9.51742e-41	Protein Coding	Unknown	Not reported in AML	Pancreatic cancer	https://pubmed.ncbi.nlm.nih.gov/34900978/
355	TTK	624.356	3.5496	0.25947	13.6802	1.33317e-42	9.51742e-41	Protein Coding	Unknown	Not reported in AML	Hepatocellular carcinoma; Overexpression	https://pubmed.ncbi.nlm.nih.gov/35914158/
356	RP11-452L6.5	1900.08	2.76039	0.201904	13.6718	1.49732e-42	1.06103e-40	lncRNA	Unknown	Not reported in AML	Colorectal cancer	https://pubmed.ncbi.nlm.nih.gov/29749517/
357	SCARB1	3742.5	2.17214	0.158878	13.6717	1.49751e-42	1.06103e-40	Protein Coding	Unknown	Not reported in AML	Renal Cell carcinoma	https://pubmed.ncbi.nlm.nih.gov/32271695/
358	TRAFD1	4932.29	-1.92846	0.141084	-13.6689	1.55819e-42	1.10158e-40	Protein Coding	Unknown	Not reported in AML	-	https://pubmed.ncbi.nlm.nih.gov/25992615/
359	FLOT2	25896.6	-2.01567	0.147586	-13.6576	1.81876e-42	1.28295e-40	Protein Coding	Unknown	Not reported in AML	Cervical cancer	https://pubmed.ncbi.nlm.nih.gov/35872627/
360	CIT	1694.03	3.47633	0.254547	13.6569	1.83599e-42	1.29224e-40	Protein Coding	Unknown	Not reported in AML	Pancreatic Adenocarcinoma	https://pubmed.ncbi.nlm.nih.gov/32185224/
363	C16orf72	5531.54	-1.89529	0.138901	-13.6449	2.16535e-42	1.51403e-40	Protein Coding	Unknown	Not reported in AML	-	https://pubmed.ncbi.nlm.nih.gov/35776542/
364	PTPRVP	181.984	2.97031	0.217763	13.6401	2.3129e-42	1.61367e-40	Pseudogene	Unknown	Not reported in AML	-	https://pubmed.ncbi.nlm.nih.gov/16258284/
365	UBXN2B	5566.62	-1.98776	0.145736	-13.6395	2.33188e-42	1.62336e-40	Protein Coding	Unknown	Not reported in AML	Peritoneal mesothelioma	https://pubmed.ncbi.nlm.nih.gov/36280841/
366	NPM2	413.759	4.8887	0.35866	13.6305	2.63944e-42	1.83346e-40	Protein Coding	Unknown	Not reported in AML	Peritoneal mesothelioma	https://pubmed.ncbi.nlm.nih.gov/36280841/
367	RNF19B	5735.14	-2.72113	0.199728	-13.6242	2.87529e-42	1.98863e-40	Protein Coding	Unknown	Not reported in AML	Neuroblastoma	https://pubmed.ncbi.nlm.nih.gov/36300516/
368	IPMK	2190.86	-2.27234	0.166798	-13.6233	2.91067e-42	2.00874e-40	Protein Coding	Unknown	Not reported in AML	Osteosarcoma	https://pubmed.ncbi.nlm.nih.gov/36632464/
369	PIGZ	500.685	2.62832	0.19299	13.619	3.08791e-42	2.11731e-40	Protein Coding	Unknown	Not reported in AML	Hepatocellular carcinoma	https://pubmed.ncbi.nlm.nih.gov/33204664/
370	PLTP	1636.75	3.67841	0.27039	13.6041	3.78614e-42	2.5905e-40	Protein Coding	Unknown	Not reported in AML	-	https://pubmed.ncbi.nlm.nih.gov/36309086/
373	EXTL2	918.402	2.5215	0.185698	13.5785	5.37379e-42	3.65326e-40	Protein Coding	Unknown	Not reported in AML	Gastric cancer	https://pubmed.ncbi.nlm.nih.gov/36181793/
377	HNRNPAB	10863.1	1.67514	0.123596	13.5534	7.56822e-42	5.08011e-40	Protein Coding	Unknown	Not reported in AML	Hepatocellular carcinoma	https://pubmed.ncbi.nlm.nih.gov/31090062/
378	MND1	274.773	3.98449	0.29428	13.5398	9.10441e-42	6.08564e-40	Protein Coding	Unknown	Not reported in AML	Adenocarcinoma	https://pubmed.ncbi.nlm.nih.gov/33734616/
379	CEP57L1	860.22	1.75409	0.129562	13.5386	9.2542e-42	6.17282e-40	Protein Coding	Unknown	Not reported in AML	-	https://pubmed.ncbi.nlm.nih.gov/32503940/
380	IL23A	109.8	-2.95628	0.218617	-13.5227	1.14907e-41	7.64861e-40	Protein Coding	Unknown	Not reported in AML	-	https://pubmed.ncbi.nlm.nih.gov/34279540/
381	TRBVB	555.401	8.17075	0.60426	13.5219	1.16135e-41	7.71426e-40	Pseudogene	Unknown	Not reported in AML	Head and neck cancer	https://pubmed.ncbi.nlm.nih.gov/32950267/
382	KIF24	529.908	3.04262	0.225024	13.5213	1.17084e-41	7.7611e-40	Protein Coding	Unknown	Not reported in AML	Breast cancer	https://pubmed.ncbi.nlm.nih.gov/32322170/
384	LRRN3	316.785	-5.96769	0.44217	-13.4964	1.64279e-41	1.07997e-39	Protein Coding	Unknown	Not reported in AML	Uveal melanoma	https://pubmed.ncbi.nlm.nih.gov/34552928/
385	RBL2	15450.4	-1.64437	0.121945	-13.4845	1.92977e-41	1.26084e-39	Protein Coding	Unknown	Not reported in AML	Pancreatic cancer	https://pubmed.ncbi.nlm.nih.gov/35182659/
386	DONSON	695.42	1.65598	0.122824	13.4826	1.98108e-41	1.29171e-39	Protein Coding	Unknown	Not reported in AML	Gastric cancer	https://pubmed.ncbi.nlm.nih.gov/34409524/
387	COQ10B	1505.44	-1.63935	0.121783	-13.4612	2.64581e-41	1.71461e-39	Protein Coding	Unknown	Not reported in AML	Esophageal squamous cell carcinoma	https://pubmed.ncbi.nlm.nih.gov/35911165/
388	RP11-1275H24.1	200.829	4.60699	0.342736	13.4418	3.44065e-41	2.2162e-39	lincRNA	Unknown	Not reported in AML	-	-
389	OXNAD1	1641.1	-1.62515	0.120919	-13.44	3.52202e-41	2.26403e-39	Protein Coding	Unknown	Not reported in AML	Basal Cell carcinoma	https://pubmed.ncbi.nlm.nih.gov/29165358/
390	DAZAP2	28721.1	-1.75334	0.130618	-13.4234	4.40766e-41	2.8199e-39	Protein Coding	Unknown	Not reported in AML	Multiple myeloma	https://pubmed.ncbi.nlm.nih.gov/31034872/
391	DNAH14	339.613	5.8212	0.433717	13.4217	4.51422e-41	2.87863e-39	Protein Coding	Unknown	Not reported in AML	Rectal cancer	https://pubmed.ncbi.nlm.nih.gov/30206710/
392	MED11	785.43	-1.71863	0.128161	-13.41	5.28651e-41	3.34435e-39	Protein Coding	Unknown	Not reported in AML	-	https://pubmed.ncbi.nlm.nih.gov/36001086/
393	RP5-1103G7.4	212.624	2.10082	0.156719	13.405	5.65234e-41	3.56869e-39	lncRNA	Unknown	Not reported in AML	-	-
394	C1QTNF4	4011.25	7.35512	0.54872	13.4041	5.71779e-41	3.60289e-39	Protein Coding	Unknown	Not reported in AML	Neuroblastoma	https://pubmed.ncbi.nlm.nih.gov/36439943/
395	IFITM2	41360.8	-4.10733	0.30643	-13.4038	5.74189e-41	3.60879e-39	Protein Coding	Unknown	Not reported in AML	Gastric cancer	https://pubmed.ncbi.nlm.nih.gov/28223169/
396	CLSPN	1158.43	3.01063	0.224611	13.4037	5.7498e-41	3.60879e-39	Protein Coding	Oncogene	Not reported in AML	Low-grade gliomas	https://pubmed.ncbi.nlm.nih.gov/35487167/
397	GSG2	321.675	2.99382	0.223875	13.3727	8.72971e-41	5.44693e-39	Protein Coding	Unknown	Not reported in AML	Colorectal cancer	https://pubmed.ncbi.nlm.nih.gov/35089075/
398	SLC19A1	4257.98	-2.07317	0.15514	-13.3632	9.92415e-41	6.18011e-39	Protein Coding	Unknown	Not reported in AML	Osteosarcoma	https://pubmed.ncbi.nlm.nih.gov/33180421/
402	FAM212B	147.835	-3.83816	0.287469	-13.3515	1.16035e-40	7.16988e-39	Protein Coding	Unknown	Not reported in AML	Metastatic melanoma	https://pubmed.ncbi.nlm.nih.gov/33188281/
403	FAM129A	26388.1	-3.11624	0.23345	-13.3487	1.2061e-40	7.43817e-39	Protein Coding	Unknown	Not reported in AML	Esophageal cancer	https://pubmed.ncbi.nlm.nih.gov/35776020/
405	RP11-580I16.2	142.575	-2.16541	0.162293	-13.3426	1.30824e-40	8.03695e-39	lncRNA	Unknown	Not reported in AML	-	-
406	BOD1L1	12139.6	-2.07214	0.15533	-13.3403	1.34991e-40	8.27701e-39	Protein Coding	Unknown	Not reported in AML	Papillary thyroid carcinoma	https://pubmed.ncbi.nlm.nih.gov/36245994/
408	SLC27A2	1275.61	3.90575	0.292794	13.3396	1.36246e-40	8.32199e-39	Protein Coding	Unknown	Not reported in AML	Ovarian cancer	https://pubmed.ncbi.nlm.nih.gov/30334452/
409	RFX8	1547.84	5.75059	0.43141	13.3297	1.55448e-40	9.45859e-39	Protein Coding	Unknown	Not reported in AML	Hepatocellular carcinoma	https://pubmed.ncbi.nlm.nih.gov/35763670/
410	AHI1	1065.74	2.45766	0.184402	13.3278	1.59623e-40	9.69416e-39	Protein Coding	Unknown	Not reported in AML	Chronic myeloid leukaemia	https://pubmed.ncbi.nlm.nih.gov/22183070/
412	CDC6	878.592	3.0812	0.231343	13.3188	1.80022e-40	1.08709e-38	Protein Coding	Unknown	Not reported in AML	Glioma	https://pubmed.ncbi.nlm.nih.gov/35879762/
414	C3orf80	1240.86	7.19584	0.540432	13.315	1.8942e-40	1.13953e-38	Protein Coding	Unknown	Not reported in AML	-	http://biogps.org/#goto=genereport&id=401097
415	NCAPG	1101.83	3.51299	0.263984	13.3076	2.09069e-40	1.253e-38	Protein Coding	Unknown	Not reported in AML	Glioma	https://pubmed.ncbi.nlm.nih.gov/35280743/
417	LA16c-321D4.2	143.262	6.26911	0.471613	13.2929	2.54431e-40	1.51631e-38	lncRNA	Unknown	Not reported in AML	Breast cancer	https://www.nature.com/articles/s41467-021-25552-0.pdf
418	LPPR3	3439.34	7.40286	0.55714	13.2873	2.74436e-40	1.63248e-38	Protein Coding	Unknown	Not reported in AML	-	https://www.sciencedirect.com/science/article/abs/pii/S1388198112001758
419	ESPL1	1206.1	3.58215	0.269635	13.2852	2.82159e-40	1.6753e-38	Protein Coding	Unknown	Not reported in AML	Hepatocellular carcinoma	https://pubmed.ncbi.nlm.nih.gov/36465268/
420	SPC24	639.539	3.78455	0.284905	13.2835	2.8843e-40	1.70935e-38	Protein Coding	Unknown	Not reported in AML	Clear cell renal cell carcinoma	https://www.ncbi.nlm.nih.gov/pmc/articles/PMC8807948/
421	TMEM154	11692.3	-3.94613	0.297183	-13.2784	3.0876e-40	1.82644e-38	Protein Coding	Unknown	Not reported in AML	-	https://www.phosphosite.org/proteinAction?id=21449&showAllSites=true
422	EGFL7	6538.97	5.42831	0.409184	13.2662	3.63644e-40	2.14314e-38	Protein Coding	Unknown	Not reported in AML	Giant-cell tumor of bone and osteosarcoma; overexpressed	https://pubmed.ncbi.nlm.nih.gov/35695550/
423	KIF4A	865.051	3.89816	0.29393	13.2622	3.83394e-40	2.25538e-38	Protein Coding	Unknown	Not reported in AML	Esophageal squamous cell carcinoma	https://pubmed.ncbi.nlm.nih.gov/33350074/
426	LPAR4	277.503	5.55795	0.419547	13.2475	4.66447e-40	2.72385e-38	Protein Coding	Unknown	Not reported in AML	Pancreatic cancer	https://pubmed.ncbi.nlm.nih.gov/36646789/
427	ALPL	9830.45	-5.89992	0.445559	-13.2416	5.04586e-40	2.94117e-38	Protein Coding	Unknown	Not reported in AML	-	https://pubmed.ncbi.nlm.nih.gov/30700765/
428	NCK2	4709.38	-1.78479	0.134809	-13.2394	5.19669e-40	3.02356e-38	Protein Coding	Unknown	Not reported in AML	Melanoma	https://pubmed.ncbi.nlm.nih.gov/21992144/
429	MIR181A1HG	1103.15	6.14542	0.464318	13.2353	5.4842e-40	3.18503e-38	lncRNA	Unknown	Not reported in AML	Ovarian fibrosarcoma	https://pubmed.ncbi.nlm.nih.gov/29459759/
430	ARHGAP33	1963.09	1.92838	0.145721	13.2333	5.6345e-40	3.26637e-38	Protein Coding	Unknown	Not reported in AML	Prostate cancer	https://pubmed.ncbi.nlm.nih.gov/32566639/
431	RECQL4	2241.92	3.08584	0.233379	13.2224	6.51389e-40	3.76248e-38	Protein Coding	Oncogene & tumour Suppressor gene	Not reported in AML	Osteosarcoma	https://www.ncbi.nlm.nih.gov/pmc/articles/PMC6824257/
432	LIMD2	13542	-1.77433	0.134296	-13.2122	7.46535e-40	4.29649e-38	Protein Coding	Unknown	Not reported in AML	Esophageal cancer	https://www.ncbi.nlm.nih.gov/pmc/articles/PMC8636797/
434	FAM53B	7055.55	-1.49699	0.113339	-13.2081	7.878e-40	4.51766e-38	Protein Coding	Unknown	Not reported in AML	Acute lymphoblastic leukaemia	https://www.ncbi.nlm.nih.gov/pmc/articles/PMC5403202/
436	RP11-760H22.2	145.104	5.01149	0.380054	13.1863	1.05286e-39	5.99451e-38	lncRNA	Unknown	Not reported in AML	Tongue squamous cell carcinoma	https://www.ncbi.nlm.nih.gov/pmc/articles/PMC7456846/
437	MAK	320.486	-4.42364	0.335653	-13.1792	1.15619e-39	6.55941e-38	Protein Coding	Unknown	Not reported in AML	Prostate cancer	https://pubmed.ncbi.nlm.nih.gov/21986944/
438	PFAS	4578.04	1.95145	0.148084	13.178	1.17454e-39	6.65168e-38	Protein Coding	Unknown	Not reported in AML	-	https://dceg.cancer.gov/research/what-we-study/pfas
439	NRG4	927.51	6.34633	0.481701	13.1749	1.22468e-39	6.92334e-38	Protein Coding	Unknown	Not reported in AML	-	https://pubmed.ncbi.nlm.nih.gov/34261740/
440	NDUFAF6	1689.5	2.01128	0.152693	13.1721	1.27022e-39	7.16811e-38	Protein Coding	Unknown	Not reported in AML	-	https://pubmed.ncbi.nlm.nih.gov/35715361/
441	RP11-531H8.2	117.332	-6.2755	0.477028	-13.1554	1.58398e-39	8.89151e-38	lincRNA	Unknown	Not reported in AML	-	-
442	MAFG	4351.44	1.73144	0.131621	13.1547	1.59901e-39	8.96008e-38	Protein Coding	Unknown	Not reported in AML	Liver cancer	https://pubmed.ncbi.nlm.nih.gov/29733835/
444	AP001189.4	309.181	-6.4114	0.488203	-13.1326	2.14042e-39	1.19101e-37	lncRNA	Unknown	Not reported in AML	-	-
445	AC009487.6	160.674	-1.86661	0.142193	-13.1273	2.29749e-39	1.27397e-37	Pseudogene	Unknown	Not reported in AML	-	-
446	ZDHHC9	1426.91	2.46022	0.187689	13.108	2.96356e-39	1.64045e-37	Protein Coding	Unknown	Not reported in AML	Colon tumor	https://pubmed.ncbi.nlm.nih.gov/36419754/
447	DECR2	728.795	2.0791	0.158701	13.1007	3.2621e-39	1.80258e-37	Protein Coding	Unknown	Not reported in AML	Hodgkin lymphoma	https://pubmed.ncbi.nlm.nih.gov/34216518/
448	CCDC65	178.52	-4.14246	0.316362	-13.094	3.56217e-39	1.95484e-37	Protein Coding	Unknown	Not reported in AML	Gastric cancer	https://pubmed.ncbi.nlm.nih.gov/34335983/
450	CCSER2	2692.86	-1.91816	0.146584	-13.0858	3.97095e-39	2.17165e-37	Protein Coding	Unknown	Not reported in AML	Clear cell renal cell carcinoma	https://pubmed.ncbi.nlm.nih.gov/35812454/
451	PGBD1	535.459	2.7537	0.210514	13.0808	4.23722e-39	2.3094e-37	Protein Coding	Unknown	Not reported in AML	-	https://pubmed.ncbi.nlm.nih.gov/19808789/
452	ZNF789	1165.31	1.57264	0.120238	13.0793	4.32143e-39	2.35127e-37	Protein Coding	Unknown	Not reported in AML	-	https://pubmed.ncbi.nlm.nih.gov/36371196/
453	MEX3B	2284.18	4.49315	0.343925	13.0643	5.26449e-39	2.8595e-37	Protein Coding	Unknown	Not reported in AML	Gastric cancer	https://pubmed.ncbi.nlm.nih.gov/29417297/
454	SCLT1	1912.51	-1.64247	0.125781	-13.0582	5.70615e-39	3.09413e-37	Protein Coding	Unknown	Not reported in AML	-	https://pubmed.ncbi.nlm.nih.gov/30425282/
456	LRMP	7502.71	-1.73202	0.132681	-13.054	6.02738e-39	3.25724e-37	lncRNA	Unknown	Not reported in AML	Lung Adenocarcinoma	https://pubmed.ncbi.nlm.nih.gov/34901148/
457	WDR62	1131.46	2.76084	0.211574	13.049	6.43584e-39	3.47209e-37	Protein Coding	Oncogene	Not reported in AML	Colorectal cancer	https://pubmed.ncbi.nlm.nih.gov/35758246/
458	PIK3CD	26162	-2.31815	0.177689	-13.0461	6.68583e-39	3.59479e-37	Protein Coding	Unknown	Not reported in AML	Glioblastoma; overexpressed	https://pubmed.ncbi.nlm.nih.gov/35851857/
459	ZBTB8A	313.424	4.99246	0.382995	13.0353	7.70583e-39	4.12929e-37	Protein Coding	Unknown	Not reported in AML	Gastric cancer	https://pubmed.ncbi.nlm.nih.gov/24369406/
460	RP11-192H23.4	525.072	1.57018	0.120579	13.022	9.1698e-39	4.89732e-37	lncRNA	Unknown	Not reported in AML	-	-
461	EXTL3	3715.67	-2.13381	0.164013	-13.01	1.07323e-38	5.72224e-37	Protein Coding	Unknown	Not reported in AML	Prostate cancer	https://pubmed.ncbi.nlm.nih.gov/35818069/
463	EFHC1	1806.59	2.4499	0.188396	13.004	1.16077e-38	6.15809e-37	Protein Coding	Unknown	Not reported in AML	-	https://pubmed.ncbi.nlm.nih.gov/25205872/
464	SLC15A4	3346.77	-2.34396	0.180261	-13.0031	1.17446e-38	6.22034e-37	Protein Coding	Unknown	Not reported in AML	Lung Adenocarcinoma	https://pubmed.ncbi.nlm.nih.gov/34168674/
466	CKAP2L	603.436	3.73939	0.287601	13.002	1.19177e-38	6.30068e-37	Protein Coding	Unknown	Not reported in AML	Breast cancer	https://www.sciencedirect.com/science/article/abs/pii/S0014482722000283
467	BID	5266.82	-1.56697	0.120663	-12.9863	1.46273e-38	7.69601e-37	Protein Coding	Unknown	Not reported in AML	-	https://pubmed.ncbi.nlm.nih.gov/21727899/
468	SEMA4B	3245.94	-2.78877	0.214799	-12.9831	1.52497e-38	8.01025e-37	Protein Coding	Unknown	Not reported in AML	Breast cancer	https://pubmed.ncbi.nlm.nih.gov/36115854/
469	PHC2	12821.1	-2.22879	0.17171	-12.98	1.58933e-38	8.33458e-37	Protein Coding	Unknown	Not reported in AML	Glioblastoma multiforme	https://pubmed.ncbi.nlm.nih.gov/24260522/
472	CHKA	2787.78	2.65192	0.204759	12.9514	2.30673e-38	1.20176e-36	Protein Coding	Unknown	Not reported in AML	Lung adenocarcinoma	https://pubmed.ncbi.nlm.nih.gov/27588131/
473	ARHGAP30	26480.6	-1.90674	0.147298	-12.9448	2.51528e-38	1.30828e-36	Protein Coding	Unknown	Not reported in AML	Cervical cancer	https://pubmed.ncbi.nlm.nih.gov/34490691/
474	RP11-308D16.2	110.738	2.73328	0.211224	12.9402	2.66978e-38	1.38637e-36	lincRNA	Unknown	Not reported in AML	-	-
475	FAS	2654.95	-2.39103	0.184801	-12.9384	2.73263e-38	1.4167e-36	Protein Coding	Tumour suppressor gene	Not reported in AML	Gastric cancer	https://pubmed.ncbi.nlm.nih.gov/36124496/
476	LYSMD2	1422.93	-1.67372	0.129395	-12.935	2.85672e-38	1.47863e-36	Protein Coding	Unknown	Not reported in AML	Papillary thyroid carcinoma	https://pubmed.ncbi.nlm.nih.gov/35152572/
477	GPSM3	17611.5	-2.27833	0.176223	-12.9287	3.10212e-38	1.60213e-36	Protein Coding	Unknown	Not reported in AML	Low-Grade Gliomas	https://pubmed.ncbi.nlm.nih.gov/34827528/
478	CASC5	1337.91	2.95861	0.228842	12.9286	3.10538e-38	1.60213e-36	Protein Coding	Unknown	Not reported in AML	Lung adenocarcinoma	https://pubmed.ncbi.nlm.nih.gov/32283571/
480	WBP1L	6905.33	-1.64943	0.127763	-12.9101	3.94971e-38	2.03117e-36	Protein Coding	Unknown	Not reported in AML	Non-Hodgkin B-cell lymphoma	https://pubmed.ncbi.nlm.nih.gov/33883344/
481	ZNF487	413.071	-1.69813	0.131538	-12.9098	3.96225e-38	2.03434e-36	Protein Coding	Unknown	Not reported in AML	-	-
485	RP11-503E24.2	114.587	3.02067	0.234284	12.8932	4.91564e-38	2.50368e-36	lncRNA	Unknown	Not reported in AML	-	-
486	MOB3A	20709.8	-2.61612	0.203093	-12.8814	5.73137e-38	2.9145e-36	Protein Coding	Unknown	Not reported in AML	-	https://pubmed.ncbi.nlm.nih.gov/36401602/
487	SLFNL1-AS1	161.137	2.65976	0.206674	12.8694	6.69583e-38	3.39412e-36	lncRNA	Unknown	Not reported in AML	Colorectal cancer	https://pubmed.ncbi.nlm.nih.gov/34521445/
488	ANKRD44	8844.14	-2.10854	0.163862	-12.8677	6.8373e-38	3.46033e-36	Protein Coding	Unknown	Not reported in AML	Breast cancer	https://pubmed.ncbi.nlm.nih.gov/31297336/
490	RNF141	3483.45	-2.0294	0.157899	-12.8525	8.3293e-38	4.19544e-36	Protein Coding	Unknown	Not reported in AML	Colorectal cancer	https://pubmed.ncbi.nlm.nih.gov/34345014/
491	AC034193.5	670.473	1.93571	0.150656	12.8485	8.76398e-38	4.40048e-36	lincRNA	Unknown	Not reported in AML	Liver cancer; Overexpressed	https://pubmed.ncbi.nlm.nih.gov/32782576/
492	PLAU	1185.44	3.57354	0.278343	12.8386	9.96278e-38	4.99455e-36	Protein Coding	Unknown	Not reported in AML	Head and neck squamous cell carcinomas	https://pubmed.ncbi.nlm.nih.gov/33520474/
494	ATAT1	1446.17	2.075	0.161845	12.8209	1.25202e-37	6.2374e-36	Protein Coding	Unknown	Not reported in AML	Breast tumor	https://pubmed.ncbi.nlm.nih.gov/22902175/
495	RP11-932O9.9	198.681	2.90442	0.226696	12.8119	1.40562e-37	6.99169e-36	lncRNA	Unknown	Not reported in AML	-	https://www.ncbi.nlm.nih.gov/pmc/articles/PMC6699286/
497	RP11-10K16.1	478.141	2.3156	0.180912	12.7996	1.6477e-37	8.13237e-36	lncRNA	Unknown	Not reported in AML	-	https://www.researchgate.net/publication/358823807_Screening_and_Identification_of_Putative_Long_Non-Coding_RNA_in_Childhood_Obesity_Evaluation_of_Their_Transcriptional_Levels
498	RP11-349N19.2	250.963	-1.84566	0.144244	-12.7954	1.7393e-37	8.57124e-36	lncRNA	Unknown	Not reported in AML	-	https://www.ncbi.nlm.nih.gov/pmc/articles/PMC4653227/
499	AKNA	33068.7	-2.16157	0.169058	-12.786	1.96409e-37	9.66405e-36	Protein Coding	Unknown	Not reported in AML	Cervical cancer	https://pubmed.ncbi.nlm.nih.gov/20507260/
500	NOSIP	4124.04	-1.62423	0.127034	-12.7858	1.9691e-37	9.6738e-36	Protein Coding	Unknown	Not reported in AML	-	https://pubmed.ncbi.nlm.nih.gov/30055071/
503	CDC42SE1	23578.3	-2.2832	0.17877	-12.7717	2.35804e-37	1.14784e-35	Protein Coding	Unknown	Not reported in AML	-	https://pubmed.ncbi.nlm.nih.gov/30717410/
505	PSMG1	1545.64	1.66778	0.130609	12.7693	2.43397e-37	1.1794e-35	Protein Coding	Unknown	Not reported in AML	Prostate cancer	https://pubmed.ncbi.nlm.nih.gov/32338277/
507	GOLGA8N	3059.34	3.05078	0.239211	12.7535	2.97934e-37	1.43711e-35	Protein Coding	Unknown	Not reported in AML	-	-
508	DEPDC1B	477.066	3.34761	0.262489	12.7533	2.98698e-37	1.43862e-35	Protein Coding	Unknown	Not reported in AML	-	https://pubmed.ncbi.nlm.nih.gov/35912402/
509	AARSD1	148.418	2.04435	0.160318	12.7519	3.04275e-37	1.46328e-35	Protein Coding	Unknown	Not reported in AML	Breast cancer	https://pubmed.ncbi.nlm.nih.gov/29684420/
510	CREB3L4	1382.61	2.21115	0.173435	12.7492	3.15033e-37	1.51273e-35	Protein Coding	Unknown	Not reported in AML	Gastric cancer	https://pubmed.ncbi.nlm.nih.gov/33637885/
514	CTD-2026D20.3	340.156	1.81794	0.142822	12.7287	4.09504e-37	1.95166e-35	Pseudogene	Unknown	Not reported in AML	-	-
516	ARID4B	6694.25	-1.59948	0.125781	-12.7164	4.79505e-37	2.27847e-35	Protein Coding	Unknown	Not reported in AML	Hepatocellular carcinoma	https://pubmed.ncbi.nlm.nih.gov/29288040/
517	DYNC2LI1	433.056	2.14388	0.168703	12.708	5.33997e-37	2.53363e-35	Protein Coding	Unknown	Not reported in AML	-	https://pubmed.ncbi.nlm.nih.gov/28857138/
518	KIF18A	406.444	2.63123	0.20711	12.7045	5.5843e-37	2.64561e-35	Protein Coding	Unknown	Not reported in AML	Esophageal cancer	https://pubmed.ncbi.nlm.nih.gov/33872988/
519	GEN1	1632.56	2.06923	0.162916	12.7012	5.82161e-37	2.75395e-35	Protein Coding	Unknown	Not reported in AML	Breast cancer	https://pubmed.ncbi.nlm.nih.gov/27284361/
520	RP11-22B23.3	1193.4	2.11878	0.166856	12.6982	6.04751e-37	2.85658e-35	lncRNA	Unknown	Not reported in AML	-	-
521	RP11-305O6.3	105.918	6.71826	0.52915	12.6963	6.19742e-37	2.92306e-35	lncRNA	Unknown	Not reported in AML	Breast cancer	https://onlinelibrary.wiley.com/doi/10.1111/cge.13502
522	AC051649.16	386.413	4.2587	0.335446	12.6957	6.24983e-37	2.94342e-35	lncRNA	Unknown	Not reported in AML	-	-
523	ABTB1	16810.3	-2.89952	0.228415	-12.6941	6.37732e-37	2.99903e-35	Protein Coding	Unknown	Not reported in AML	Colorectal cancer	https://pubmed.ncbi.nlm.nih.gov/31065369/
524	DOC2A	445.008	4.76153	0.37512	12.6933	6.43874e-37	3.02346e-35	Protein Coding	Unknown	Not reported in AML	-	https://pubmed.ncbi.nlm.nih.gov/20489179/
526	FAH	2822.78	2.89547	0.228357	12.6796	7.67319e-37	3.59254e-35	Protein Coding	Tumour suppressor gene	Not reported in AML	Melanoma	https://pubmed.ncbi.nlm.nih.gov/29371990/
527	CYB5RL	1148.92	1.60514	0.126605	12.6783	7.79868e-37	3.64594e-35	Protein Coding	Unknown	Not reported in AML	-	https://pubmed.ncbi.nlm.nih.gov/7451647/
528	GRK4	515.121	1.79199	0.14135	12.6777	7.86524e-37	3.67167e-35	Protein Coding	Unknown	Not reported in AML	Breast cancer	https://pubmed.ncbi.nlm.nih.gov/34103922/
529	ARHGEF39	384.479	3.16833	0.24996	12.6753	8.1e-37	3.77573e-35	Protein Coding	Unknown	Not reported in AML	Lung adenocarcinoma	https://pubmed.ncbi.nlm.nih.gov/34731623/
530	NRXN2	2815.75	5.17927	0.408682	12.6731	8.33441e-37	3.87934e-35	Protein Coding	Unknown	Not reported in AML	Thyroid cancer	https://pubmed.ncbi.nlm.nih.gov/34777568/
531	MRVI1	2004.12	-4.7716	0.376895	-12.6603	9.81447e-37	4.54832e-35	Protein Coding	Unknown	Not reported in AML	Cervical cancer	https://pubmed.ncbi.nlm.nih.gov/35141152/
533	GRB2	24543.7	-1.58126	0.125084	-12.6416	1.24481e-36	5.7272e-35	Protein Coding	Unknown	Not reported in AML	Chronic myeloid leukaemia	https://www.ncbi.nlm.nih.gov/pmc/articles/PMC7418987/
534	RP11-480I12.5	229.205	4.89933	0.387594	12.6404	1.26473e-36	5.8021e-35	lncRNA	Unknown	Not reported in AML	Breast cancer	https://www.ncbi.nlm.nih.gov/pmc/articles/PMC7452110/
535	ARFIP1	1641.18	-1.85084	0.146426	-12.6401	1.26926e-36	5.81451e-35	Protein Coding	Unknown	Not reported in AML	Fibrosarcoma	https://pubmed.ncbi.nlm.nih.gov/12606037/
536	ZNF267	2447.36	-1.85503	0.146871	-12.6304	1.43633e-36	6.57043e-35	Protein Coding	Unknown	Not reported in AML	Diffuse large B-cell lymphoma	https://pubmed.ncbi.nlm.nih.gov/35001816/
537	ZNF319	2416.41	-1.52704	0.120913	-12.6292	1.4575e-36	6.65775e-35	Protein Coding	Unknown	Not reported in AML	Breast cancer	https://pubmed.ncbi.nlm.nih.gov/34902746/
538	TCL1A	660.677	-5.43674	0.43108	-12.6119	1.8156e-36	8.2698e-35	Protein Coding	Unknown	Not reported in AML	T-cell prolymphocytic leukaemia	https://pubmed.ncbi.nlm.nih.gov/22189846/
539	CTD-2568A17.3	3469.48	2.27528	0.180603	12.5982	2.15883e-36	9.79118e-35	lncRNA	Unknown	Not reported in AML	-	-
541	CTA-984G1.5	125.753	6.44726	0.51216	12.5884	2.44724e-36	1.10678e-34	Protein Coding	Unknown	Not reported in AML	-	-
542	RP11-126K1.6	165.293	2.76064	0.219336	12.5863	2.51101e-36	1.13241e-34	lncRNA	Unknown	Not reported in AML	Ovarian cancer	https://www.spandidos-publications.com/10.3892/ijo.2018.4403
543	CTD-2270P14.3	151.731	2.08595	0.165842	12.5779	2.79371e-36	1.25812e-34	lncRNA	Unknown	Not reported in AML	-	-
545	APC	3861.75	-1.74964	0.139128	-12.5758	2.86999e-36	1.28883e-34	Protein Coding	Tumour suppressor gene	Not reported in AML	Colorectal cancer	https://pubmed.ncbi.nlm.nih.gov/33968990/
546	TRPM6	603.773	-5.85828	0.466058	-12.5699	3.09276e-36	1.38691e-34	Protein Coding	Unknown	Not reported in AML	Gastrointestinal cancer	https://pubmed.ncbi.nlm.nih.gov/31636470/
547	RP11-443P15.2	126.27	3.84665	0.306209	12.5622	3.40917e-36	1.52666e-34	lncRNA	Unknown	Not reported in AML	Heart failure	https://www.ncbi.nlm.nih.gov/pmc/articles/PMC4405709/
548	IGLL1	12521.6	7.92666	0.631135	12.5594	3.53118e-36	1.57908e-34	Protein Coding	Unknown	Not reported in AML	Myelodysplastic syndrome	https://www.ncbi.nlm.nih.gov/pmc/articles/PMC6886488/
550	FGD3	14635.2	-2.2859	0.182229	-12.5441	4.2825e-36	1.90969e-34	Protein Coding	Unknown	Not reported in AML	Breast cancer	https://pubmed.ncbi.nlm.nih.gov/32620603/
552	RP11-797A18.6	208.328	3.53557	0.281959	12.5393	4.54925e-36	2.02017e-34	lncRNA	Unknown	Not reported in AML	-	-
553	CTC-241F20.3	1347.34	-1.94419	0.155066	-12.5379	4.63271e-36	2.05437e-34	lncRNA	Unknown	Not reported in AML	-	https://d-nb.info/116537496X/34
554	ZRANB3	583.114	2.04606	0.163342	12.5262	5.36484e-36	2.37573e-34	Protein Coding	Unknown	Not reported in AML	Esophageal cancer	https://pubmed.ncbi.nlm.nih.gov/21596488/
555	RP11-620J15.3	2234.6	3.71206	0.296354	12.5258	5.39599e-36	2.38621e-34	lncRNA	Unknown	Not reported in AML	Hepatocellular carcinoma	https://pubmed.ncbi.nlm.nih.gov/37020316/
556	FAM227A	159.178	5.91156	0.472082	12.5223	5.63801e-36	2.48978e-34	Protein Coding	Unknown	Not reported in AML	-	-
558	ZNF114	119.035	4.16601	0.332826	12.5171	6.01964e-36	2.64731e-34	Protein Coding	Unknown	Not reported in AML	Oral carcinoma	https://pubmed.ncbi.nlm.nih.gov/35180548/
559	NTN1	656.277	6.21574	0.496756	12.5127	6.36444e-36	2.79509e-34	Protein Coding	Unknown	Not reported in AML	Ovarian malignancies	https://pubmed.ncbi.nlm.nih.gov/21789787/
561	ACAP2	10748.2	-1.65751	0.132535	-12.5062	6.90442e-36	3.01976e-34	Protein Coding	Unknown	Not reported in AML	Colorectal cancer	https://pubmed.ncbi.nlm.nih.gov/34085707/
563	HBD	2051.26	7.04959	0.563881	12.5019	7.2879e-36	3.17442e-34	Protein Coding	Unknown	Not reported in AML	Salivary gland tumours	https://pubmed.ncbi.nlm.nih.gov/18840281/
564	SLCO4A1	909.771	3.87305	0.309883	12.4984	7.61245e-36	3.31126e-34	Protein Coding	Unknown	Not reported in AML	Colorectal cancer	https://pubmed.ncbi.nlm.nih.gov/35039060/
565	SLC15A2	2370.54	2.43337	0.194901	12.4852	8.99519e-36	3.90208e-34	Protein Coding	Unknown	Not reported in AML	Hepatocellular carcinoma	https://pubmed.ncbi.nlm.nih.gov/25965825/
566	TRANK1	10243.2	-2.36672	0.189648	-12.4795	9.65751e-36	4.1837e-34	Protein Coding	Unknown	Not reported in AML	-	https://pubmed.ncbi.nlm.nih.gov/32791513/
568	ITGA9	5340.15	5.284	0.42363	12.4732	1.04605e-35	4.51317e-34	Protein Coding	Unknown	Not reported in AML	Breast tumor	https://pubmed.ncbi.nlm.nih.gov/21975548/
569	WAS	14108.3	-1.77972	0.142694	-12.4722	1.05801e-35	4.55857e-34	Protein Coding	Unknown	Not reported in AML	Hematopoietic malignancies	https://pubmed.ncbi.nlm.nih.gov/34552085/
571	LBHD1	1207.45	1.65423	0.132668	12.469	1.10197e-35	4.72884e-34	Protein Coding	Unknown	Not reported in AML	Bladder cancer	https://pubmed.ncbi.nlm.nih.gov/33817179/
572	HJURP	912.381	3.63227	0.291359	12.4666	1.13515e-35	4.86469e-34	Protein Coding	Unknown	Not reported in AML	Multiple myeloma	https://aacrjournals.org/cancerres/article/82/3/406/678037/Super-Enhancer-Mediated-Upregulation-of-HJURP
573	BCL10	1125.02	-1.77362	0.142312	-12.4629	1.19018e-35	5.09364e-34	Protein Coding	Tumour suppressor gene	Not reported in AML	Activated B cell-like diffuse large B-cell lymphomas	https://pubmed.ncbi.nlm.nih.gov/35658124/
574	CATSPER2	588.974	2.42307	0.19454	12.4554	1.30682e-35	5.58532e-34	Protein Coding	Unknown	Not reported in AML	-	https://pubmed.ncbi.nlm.nih.gov/12825070/
576	IFT122	2806.53	1.89629	0.152335	12.4481	1.43156e-35	6.09397e-34	Protein Coding	Unknown	Not reported in AML	-	https://pubmed.ncbi.nlm.nih.gov/28370949/
578	OLFM2	139.286	-4.62184	0.371509	-12.4407	1.57078e-35	6.63346e-34	Protein Coding	Unknown	Not reported in AML	Colorectal cancer	https://pubmed.ncbi.nlm.nih.gov/35711425/
579	LRRC34	352.808	4.08267	0.32857	12.4256	1.89914e-35	7.99899e-34	Protein Coding	Unknown	Not reported in AML	Papillary thyroid carcinoma	https://pubmed.ncbi.nlm.nih.gov/32051256/
580	KIF14	604.981	3.82285	0.307965	12.4133	2.21415e-35	9.28893e-34	Protein Coding	Unknown	Not reported in AML	Lung adenocarcinoma	https://www.ncbi.nlm.nih.gov/pmc/articles/PMC9596199/
581	NEIL3	419.395	3.98045	0.320992	12.4005	2.59709e-35	1.08527e-33	Protein Coding	Unknown	Not reported in AML	Hepatocellular carcinoma	https://pubmed.ncbi.nlm.nih.gov/34045188/
582	RP11-734K23.9	256.391	2.73759	0.220949	12.3901	2.95547e-35	1.23179e-33	lncRNA	Unknown	Not reported in AML	-	https://springernature.figshare.com/articles/dataset/Additional_file_8_of_Profiling_non-coding_RNA_levels_with_clinical_classifiers_in_pediatric_Crohn_s_disease/15079709/1
584	AD000090.2	2077.09	1.79595	0.145092	12.3781	3.43451e-35	1.42772e-33	lncRNA	Unknown	Not reported in AML	-	-
585	TUBB1	3765.95	-5.16587	0.417364	-12.3774	3.46419e-35	1.43818e-33	Protein Coding	Unknown	Not reported in AML	-	https://onlinelibrary.wiley.com/doi/full/10.1111/bjh.15835
587	FAM49B	12444.8	-1.81965	0.147191	-12.3625	4.16919e-35	1.71967e-33	Protein Coding	Unknown	Not reported in AML	Hepatocellular carcinoma	https://pubmed.ncbi.nlm.nih.gov/34976189/
589	KCTD3	1972.14	2.64818	0.214358	12.354	4.63353e-35	1.90626e-33	Protein Coding	Unknown	Not reported in AML	-	https://pubmed.ncbi.nlm.nih.gov/29406573/
590	LDLRAP1	4317.43	-2.4278	0.196729	-12.3408	5.4593e-35	2.23733e-33	Protein Coding	Unknown	Not reported in AML	-	https://pubmed.ncbi.nlm.nih.gov/24404629/
591	IFT140	2052.67	1.92956	0.156436	12.3346	5.9016e-35	2.41549e-33	Protein Coding	Unknown	Not reported in AML	-	https://pubmed.ncbi.nlm.nih.gov/36063079/
592	SPOPL	3348.21	-2.12577	0.172382	-12.3318	6.11008e-35	2.49442e-33	Protein Coding	Unknown	Not reported in AML	Medulloblastoma	https://pubmed.ncbi.nlm.nih.gov/28928843/
594	CCDC171	612.701	3.20838	0.2605	12.3162	7.40758e-35	3.01639e-33	Protein Coding	Unknown	Not reported in AML	Epithelial ovarian cancer	https://pubmed.ncbi.nlm.nih.gov/26840454/
596	KIF2C	1177.59	3.48791	0.283396	12.3076	8.2483e-35	3.34591e-33	Protein Coding	Unknown	Not reported in AML	Acute lymphoblastic leukaemia	https://www.ncbi.nlm.nih.gov/pmc/articles/PMC7246619/
597	TMEM217	296.456	4.60985	0.374634	12.3049	8.51977e-35	3.45164e-33	Protein Coding	Unknown	Not reported in AML	T Cell - Acute lymphoblastic leukaemia	https://www.researchgate.net/publication/260759632_Gene_Therapy_for_Wiskott-Aldrich_Syndrome-Long-Term_Efficacy_and_Genotoxicity
598	SPNS2	4355.76	4.14774	0.337088	12.3046	8.55203e-35	3.46031e-33	Protein Coding	Unknown	Not reported in AML	Colorectal cancer	https://www.ncbi.nlm.nih.gov/pmc/articles/PMC7917906/#:~:text=In%20acute%20myeloid%20leukaemia%2C%20SPNS2,-HSCT)%20%5B38%5D.
599	SNX11	1711.88	-1.63311	0.132734	-12.3036	8.66077e-35	3.49987e-33	Protein Coding	Unknown	Not reported in AML	-	https://pubmed.ncbi.nlm.nih.gov/32561432/
600	AOX3P	162.407	7.33276	0.596112	12.301	8.94902e-35	3.61178e-33	Pseudogene	Unknown	Not reported in AML	-	https://pubmed.ncbi.nlm.nih.gov/35424304/
1	MAPK12	2133.25	5.79565	0.226735	25.5613	4.10643e-144	1.3093e-139	Protein Coding	Unknown	Reported in AML	Osteosarcoma	https://www.ncbi.nlm.nih.gov/pmc/articles/PMC9647794/
5	TDP2	3909.66	-2.31102	0.0961897	-24.0257	1.49968e-127	9.56313e-124	Protein Coding	Unknown	Reported in AML	-	https://www.semanticscholar.org/paper/Targeting-epigenetic-pathways-in-acute-myeloid-and-Yun-Vincelette/79058feb41d73e30801339f3050a0fbad039ea51
11	PRSS57	17769.3	7.16819	0.325435	22.0265	1.60672e-107	4.65714e-104	Protein Coding	Unknown	Reported in AML	-	https://ashpublications.org/blood/article/140/13/1533/486036/Proteomic-and-phosphoproteomic-landscapes-of-acute
20	CDT1	3167.14	4.51089	0.228971	19.7007	2.12634e-86	3.38981e-83	Protein Coding	Unknown	Reported in AML	Hepatocellular carcinoma	https://discovery.ucl.ac.uk/id/eprint/10041751/7/UCLedopositCopyrightRemoved.pdf
27	NREP	9614.17	3.83807	0.198431	19.3421	2.37708e-83	2.80707e-80	Protein Coding	Unknown	Reported in AML	Gastric cancer	https://www.ncbi.nlm.nih.gov/pmc/articles/PMC7432272/
32	COL24A1	3963.34	6.11416	0.318583	19.1918	4.33699e-82	4.19032e-79	Protein Coding	Unknown	Reported in AML	Hepatocellular carcinoma; Overexpression	https://www.ncbi.nlm.nih.gov/pmc/articles/PMC5735295/
43	BUB1B	1267.48	4.21225	0.227879	18.4846	2.74919e-76	1.94789e-73	Protein Coding	Unknown	Reported in AML	Cholangiocarcinoma	https://www.ncbi.nlm.nih.gov/pmc/articles/PMC9283897/
44	UBE2B	4007.95	-2.08354	0.113029	-18.4336	7.05588e-76	4.89064e-73	Protein Coding	Unknown	Reported in AML	Rectal cancer	https://bmccancer.biomedcentral.com/articles/10.1186/1471-2407-8-264
47	FANCL	904.38	2.9043	0.157788	18.4063	1.16866e-75	7.6044e-73	Protein Coding	Unknown	Reported in AML	Premature ovarian insufficiency	https://www.sciencedirect.com/science/article/pii/S0006497118436646
49	TMEM44	1477.16	4.3877	0.238683	18.383	1.79814e-75	1.12415e-72	Protein Coding	Unknown	Reported in AML	-	https://www.researchgate.net/figure/Expression-of-TMEM44-AS1-in-various-tissues-and-cells-A-Relative-TMEM44-AS1-expression_fig1_355616644
50	EPDR1	2139.78	4.7905	0.260735	18.3731	2.15843e-75	1.32345e-72	Protein Coding	Unknown	Reported in AML	Bladder carcinoma	https://www.ncbi.nlm.nih.gov/pmc/articles/PMC8920923/#:~:text=Recently%2C%20EPDR1%20has%20been%20found,proliferation%20and%20maturation%20%5B35%5D.
51	CDC45	1319.84	4.33991	0.236526	18.3485	3.39117e-75	2.04008e-72	Protein Coding	Unknown	Reported in AML	Cervical cancer	https://www.ncbi.nlm.nih.gov/pmc/articles/PMC8507005/
53	KIAA1549	943.382	5.07859	0.278346	18.2456	2.24305e-74	1.2771e-71	Protein Coding	Unknown	Reported in AML	Colorectal cancer	https://onlinelibrary.wiley.com/doi/full/10.1002/mgg3.1369
61	XPO6	27420.7	-2.97165	0.166881	-17.807	6.23382e-71	3.10561e-68	Protein Coding	Unknown	Reported in AML	Prostate cancer	https://www.frontiersin.org/articles/10.3389/fgene.2021.715840/full
65	SCML2	1289.77	4.20467	0.238151	17.6555	9.23466e-70	4.20626e-67	Protein Coding	Unknown	Reported in AML	-	https://journals.plos.org/plosbiology/article?id=10.1371/journal.pbio.1001737
66	PICALM	17349.7	-2.06098	0.11718	-17.5881	3.03787e-69	1.32684e-66	Protein Coding	Unknown	Reported in AML	-	https://www.ncbi.nlm.nih.gov/pmc/articles/PMC9791006/
73	CRISPLD1	480.282	6.26654	0.3591	17.4507	3.40297e-68	1.35625e-65	Protein Coding	Unknown	Reported in AML	-	https://www.ncbi.nlm.nih.gov/pmc/articles/PMC7321666/
76	ARHGAP25	14922.2	-2.72158	0.156045	-17.441	4.0263e-68	1.54668e-65	Protein Coding	Unknown	Reported in AML	Pancreatic Adenocarcinoma	https://grantome.com/grant/NIH/K08-CA201591-01A1
78	CASP4	11542.8	-1.75106	0.100726	-17.3845	1.08202e-67	4.05873e-65	Protein Coding	Unknown	Reported in AML	-	https://www.ncbi.nlm.nih.gov/pmc/articles/PMC8202835/
79	MKNK2	17537.6	-2.25248	0.12962	-17.3775	1.22099e-67	4.52675e-65	Protein Coding	Unknown	Reported in AML	-	https://pubmed.ncbi.nlm.nih.gov/26044548/
80	LMBRD1	3241.53	-2.01279	0.116074	-17.3405	2.32638e-67	8.5258e-65	Protein Coding	Unknown	Reported in AML	-	https://pubmed.ncbi.nlm.nih.gov/24844365/
82	LIMK2	6634.97	-3.05188	0.17694	-17.2481	1.15593e-66	4.05007e-64	Protein Coding	Unknown	Reported in AML	Lung Squamous Cell carcinoma	https://www.ncbi.nlm.nih.gov/pmc/articles/PMC7612252/
85	SOD2	31094.2	-3.93584	0.229031	-17.1848	3.45333e-66	1.17134e-63	Protein Coding	Unknown	Reported in AML	Breast cancer	https://www.ncbi.nlm.nih.gov/pmc/articles/PMC6929020/
95	ST3GAL3	534.476	3.10604	0.18286	16.9859	1.04396e-64	3.20054e-62	Protein Coding	Unknown	Reported in AML	Ovarian cancer	https://www.ncbi.nlm.nih.gov/pmc/articles/PMC2765680/
100	FOXO4	3391.9	-1.71509	0.101774	-16.8519	1.01534e-63	2.89044e-61	Protein Coding	Oncogene & tumour Suppressor gene	Reported in AML	Gastric cancer	https://www.ncbi.nlm.nih.gov/pmc/articles/PMC3385949/
108	SNRK	8053.13	-1.9734	0.118433	-16.6627	2.44881e-62	6.45271e-60	Protein Coding	Unknown	Reported in AML	-	https://www.ncbi.nlm.nih.gov/pmc/articles/PMC7884187/
110	SMCHD1	27481.1	-2.72581	0.163766	-16.6445	3.31537e-62	8.59408e-60	Protein Coding	Unknown	Reported in AML	-	https://www.ncbi.nlm.nih.gov/pmc/articles/PMC5479678/
117	ST8SIA4	5376.66	-2.94563	0.17852	-16.5003	3.65325e-61	8.82426e-59	Protein Coding	Unknown	Reported in AML	Breast cancer	https://cellandbioscience.biomedcentral.com/articles/10.1186/s13578-023-00981-0
127	ZNF143	1569.44	-1.55846	0.0955567	-16.3092	8.48526e-60	1.89192e-57	Protein Coding	Unknown	Reported in AML	Gastric cancer	https://www.researchgate.net/publication/319676933_ZNF143_is_an_important_regulator_of_the_myeloid_transcription_factor_CEBPa
130	PLK4	1086.65	2.92101	0.179583	16.2655	1.73486e-59	3.76288e-57	Protein Coding	Unknown	Reported in AML	Liver cancer	https://ashpublications.org/blood/article/140/Supplement%201/5941/492154/Polyploidy-Is-Necessary-for-Apoptotic-Cell-Death
132	MAT2A	33051.9	2.33564	0.143889	16.2322	2.98345e-59	6.37125e-57	Protein Coding	Unknown	Reported in AML	Gastric cancer	https://ashpublications.org/blood/article/140/Supplement%201/3056/492942/Targeting-the-Methionine-MAT2A-SAM-Axis-of-Acute
140	BEND2	132.529	-7.27976	0.455092	-15.9962	1.35739e-57	2.70494e-55	Protein Coding	Unknown	Reported in AML	Astroblastoma	https://www.ncbi.nlm.nih.gov/pmc/articles/PMC7391693/
143	NUSAP1	3820.81	3.19292	0.200243	15.9452	3.07705e-57	5.98224e-55	Protein Coding	Unknown	Reported in AML	Cervical cancer	https://www.ncbi.nlm.nih.gov/pmc/articles/PMC2837325/
145	PISD	6913.18	-1.77009	0.111115	-15.9302	3.91249e-57	7.46981e-55	Protein Coding	Unknown	Reported in AML	-	https://www.ncbi.nlm.nih.gov/pmc/articles/PMC6628983/
151	FUT4	7948.25	3.09347	0.195381	15.833	1.84268e-56	3.39608e-54	Protein Coding	Unknown	Reported in AML	Colon cancer	https://www.nature.com/articles/s41417-019-0115-9
154	OIP5	196.414	3.44066	0.218407	15.7534	6.50378e-56	1.16498e-53	Protein Coding	Unknown	Reported in AML	-	https://pubmed.ncbi.nlm.nih.gov/23292864/
157	LRP5	2147.74	3.61743	0.230187	15.7152	1.19017e-55	2.08502e-53	Protein Coding	Unknown	Reported in AML	-	https://pubmed.ncbi.nlm.nih.gov/21821287/
158	TFPI	2458.3	5.5187	0.351204	15.7137	1.21932e-55	2.12441e-53	Protein Coding	Unknown	Reported in AML	-	https://pubmed.ncbi.nlm.nih.gov/25130804/
161	SUCNR1	3729.6	5.61355	0.358685	15.6503	3.30495e-55	5.66532e-53	Protein Coding	Unknown	Reported in AML	-	https://www.ncbi.nlm.nih.gov/pmc/articles/PMC7469581/#:~:text=SUCNR1%20was%20significantly%20upregulated%20in,excessive%20oxidative%20stress%20(27).
165	KAT6A	11604.1	-1.78489	0.114838	-15.5426	1.78459e-54	2.93298e-52	Protein Coding	Oncogene	Reported in AML	Breast cancer	https://www.ncbi.nlm.nih.gov/pmc/articles/PMC8670353/
169	SRPK2	3663.89	-2.10271	0.136012	-15.4597	6.48568e-54	1.03437e-51	Protein Coding	Unknown	Reported in AML	Colorectal cancer	https://www.ncbi.nlm.nih.gov/pmc/articles/PMC2805021/
172	MCM10	839.058	4.07577	0.263905	15.4441	8.27082e-54	1.29905e-51	Protein Coding	Unknown	Reported in AML	Ovarian cancer	https://jhoonline.biomedcentral.com/articles/10.1186/s13045-017-0396-0
179	ELL	3722.69	-1.95521	0.127556	-15.3282	4.95365e-53	7.45011e-51	Protein Coding	Unknown	Reported in AML	Colorectal cancer	https://www.sciencedirect.com/science/article/pii/S0378111922009301
180	TOPORS	3560.06	-1.84466	0.12036	-15.3262	5.11256e-53	7.65299e-51	Protein Coding	Unknown	Reported in AML	-	https://ashpublications.org/blood/article/140/Supplement%201/220/488682/Genome-Wide-CRISPR-Cas9-Screening-Identifies-a
181	POLE2	662.034	3.63042	0.236892	15.3252	5.18988e-53	7.73243e-51	Protein Coding	Unknown	Reported in AML	Lung cancer	https://patents.justia.com/patent/20170045517
199	IFNAR1	6221.98	-2.08902	0.137472	-15.196	3.76151e-52	5.1253e-50	Protein Coding	Unknown	Reported in AML	Colorectal cancer	https://www.ncbi.nlm.nih.gov/pmc/articles/PMC6287747/
201	NME2	105.574	2.69787	0.177642	15.1871	4.30655e-52	5.81822e-50	Protein Coding	Unknown	Reported in AML	Gastric cancer	https://www.tandfonline.com/doi/pdf/10.3109/10428194.2012.685168
202	AMPD2	13869.3	-1.67882	0.110632	-15.1749	5.1884e-52	6.98004e-50	Protein Coding	Unknown	Reported in AML	Colorectal cancer	https://www.ncbi.nlm.nih.gov/pmc/articles/PMC8233666/
204	TRIM21	3976.64	-2.3572	0.155442	-15.1646	6.07124e-52	8.0994e-50	Protein Coding	Unknown	Reported in AML	Nasopharyngeal carcinoma	https://ashpublications.org/blood/article/121/21/4265/31316/Tribbles-in-acute-leukaemia
216	CHMP7	3718.07	-1.74335	0.116162	-15.0078	6.52313e-51	8.15621e-49	Protein Coding	Unknown	Reported in AML	-	https://www.ncbi.nlm.nih.gov/pmc/articles/PMC9494628/
217	NBR1	9533.49	-1.64317	0.109699	-14.9789	1.00855e-50	1.25123e-48	Protein Coding	Unknown	Reported in AML	Breast cancer	https://pubmed.ncbi.nlm.nih.gov/29940753/
221	IFI27L1	476.907	2.02987	0.135854	14.9416	1.76756e-50	2.15103e-48	Protein Coding	Unknown	Reported in AML	-	https://pubmed.ncbi.nlm.nih.gov/36102723/
223	BMP1	2301.52	2.58665	0.173566	14.903	3.15262e-50	3.8075e-48	Protein Coding	Unknown	Reported in AML	-	https://www.ncbi.nlm.nih.gov/pmc/articles/PMC5664384/
224	WT1AS	569.745	8.00719	0.537528	14.8963	3.48283e-50	4.19044e-48	lncRNA	Unknown	Reported in AML	-	https://www.ncbi.nlm.nih.gov/pmc/articles/PMC5013955/
225	ADAR	36409.6	-1.67769	0.112689	-14.8878	3.95502e-50	4.74067e-48	Protein Coding	Unknown	Reported in AML	-	https://news.nus.edu.sg/nus-researchers-uncover-the-new-role-of-rna-editing-enzyme-in-acute-myeloid-leukaemia/
226	ZBTB2	1725.95	-1.57577	0.105906	-14.8788	4.52228e-50	5.40031e-48	Protein Coding	Unknown	Reported in AML	Colorectal cancer	https://www.ncbi.nlm.nih.gov/pmc/articles/PMC5634225/
231	ZNRF1	4110.93	3.13173	0.211015	14.8413	7.92189e-50	9.25207e-48	Protein Coding	Unknown	Reported in AML	Glioblastoma	https://www.ncbi.nlm.nih.gov/pmc/articles/PMC7432272/
233	FABP5	1610.4	2.70878	0.182796	14.8186	1.11097e-49	1.28808e-47	Protein Coding	Unknown	Reported in AML	Cervical cancer	https://www.sciencedirect.com/science/article/pii/S0006497118604823#:~:text=Most%20of%20the%20AML%20patients,of%20FABP5%20compared%20to%20AML.
235	DDX58	4029.94	-2.82388	0.191165	-14.7719	2.22246e-49	2.54895e-47	Protein Coding	Unknown	Reported in AML	Colon cancer	https://www.ncbi.nlm.nih.gov/pmc/articles/PMC9406610/
239	ZCCHC6	8206.63	-2.29584	0.155679	-14.7472	3.20472e-49	3.62338e-47	Protein Coding	Unknown	Reported in AML	-	https://aacrjournals.org/cancerres/article/83/7_Supplement/447/719678/Abstract-447-Genetic-and-pharmacological
242	RBFA	1260.49	1.87809	0.127693	14.7079	5.73224e-49	6.39044e-47	Protein Coding	Unknown	Reported in AML	-	https://www.ncbi.nlm.nih.gov/pmc/articles/PMC7443828/
249	ANLN	1336.57	4.28611	0.29341	14.608	2.49893e-48	2.71931e-46	Protein Coding	Unknown	Reported in AML	Breast cancer	https://www.ncbi.nlm.nih.gov/pmc/articles/PMC6112968/
250	SPRYD4	1895.84	2.11319	0.144698	14.6042	2.64239e-48	2.86564e-46	Protein Coding	Unknown	Reported in AML	Hepatocellular carcinoma	https://pubmed.ncbi.nlm.nih.gov/33950983/
251	ZC3HAV1L	423.38	3.28285	0.225709	14.5446	6.31724e-48	6.77973e-46	Protein Coding	Unknown	Reported in AML	Colon cancer	https://www.ncbi.nlm.nih.gov/pmc/articles/PMC7608030/
252	E2F1	1584.03	2.84365	0.195515	14.5444	6.33659e-48	6.77973e-46	Protein Coding	Unknown	Reported in AML	Ovarian carcinoma	https://www.spandidos-publications.com/10.3892/etm.2023.12088#:~:text="E2F1‑mediated%20RAB34%20upregulation%20accelerates,Medicine%2026.2%20(2023)%3A%20389.
255	EPHB1	639.07	-5.56039	0.382851	-14.5236	8.58245e-48	9.06102e-46	Protein Coding	Unknown	Reported in AML	Brain tumors	https://pubmed.ncbi.nlm.nih.gov/25944917/#:~:text=Combined%2C%20the%20contribution%20of%20EphB1,common%20cancer%20cell%20transforming%20pathways.
257	MICALL2	3495.02	4.38579	0.302055	14.5198	9.07391e-48	9.51686e-46	Protein Coding	Unknown	Reported in AML	Colorectal cancer	https://www.ncbi.nlm.nih.gov/pmc/articles/PMC9213666/
258	MPO	350688	6.968	0.48017	14.5115	1.02407e-47	1.07054e-45	Protein Coding	Unknown	Reported in AML	Breast cancer	https://www.nature.com/articles/leu201415#:~:text=Myeloperoxidase%20(MPO)%20has%20been%20associated,cells%20with%20low%20MPO%20activity.
260	E2F8	522.359	3.93071	0.271082	14.5	1.21063e-47	1.25323e-45	Protein Coding	Unknown	Reported in AML	Hepatocellular carcinoma	https://www.ncbi.nlm.nih.gov/pmc/articles/PMC7281398/
267	TLE3	15699.8	-2.46678	0.170549	-14.4637	2.05419e-47	2.05962e-45	Protein Coding	Unknown	Reported in AML	Prostate cancer	https://pubmed.ncbi.nlm.nih.gov/34551306/
268	GRIK5	2075.68	5.2104	0.360469	14.4545	2.34785e-47	2.33205e-45	Protein Coding	Unknown	Reported in AML	Colon cancer	https://journals.lww.com/hemasphere/abstract/2019/06001/ps980_grik5_drives_self_renewal_pathways_in_human.871.aspx
269	TROAP	1138	4.60769	0.318867	14.4502	2.50037e-47	2.47584e-45	Protein Coding	Unknown	Reported in AML	Hepatocellular carcinoma	https://pubmed.ncbi.nlm.nih.gov/36938721/
271	RP11-359B12.2	199.782	2.5759	0.178481	14.4323	3.23871e-47	3.18713e-45	Protein Coding	Unknown	Reported in AML	-	https://www.ncbi.nlm.nih.gov/pmc/articles/PMC7448423/#:~:text=RAD52%20aptamer%20inhibits%20the%20cell,cells%20and%20promotes%20cell%20apoptosis
276	NOTCH1	18138.7	-2.1183	0.147616	-14.3501	1.06425e-46	1.02207e-44	Protein Coding	Unknown	Reported in AML	T Cell - Acute lymphoblastic leukaemia	https://www.ncbi.nlm.nih.gov/pmc/articles/PMC8946707/#:~:text=Interestingly%2C%20NOTCH1%20is%20mutated%20in,targeted%20NGS%20panels%20employed%20in
282	ERBIN	11041.2	-1.77173	0.123883	-14.3017	2.13568e-46	2.00867e-44	Protein Coding	Unknown	Reported in AML	Colorectal cancer	https://www.ncbi.nlm.nih.gov/pmc/articles/PMC6401194/
284	SHANK3	2398.08	6.71263	0.469582	14.2949	2.35417e-46	2.20118e-44	Protein Coding	Unknown	Reported in AML	-	https://assets.researchsquare.com/files/rs-103100/v1/c9902a8c-b1df-47c9-bb32-d092d6c787cd.pdf?c=1631860483
287	MARK2	8312.44	-1.57638	0.110536	-14.2613	3.81409e-46	3.52488e-44	Protein Coding	Unknown	Reported in AML	Pancreatic cancer	https://www.sciencedirect.com/science/article/pii/S0006497119304379
288	TIE1	1613.95	5.0351	0.354068	14.2207	6.81571e-46	6.2626e-44	Protein Coding	Unknown	Reported in AML	Non-small cell lung carcinoma	https://www.ncbi.nlm.nih.gov/pmc/articles/PMC6679203/
289	ANKRD13A	11686.5	-1.64901	0.116129	-14.1998	9.18143e-46	8.41209e-44	Protein Coding	Unknown	Reported in AML	-	https://www.ncbi.nlm.nih.gov/pmc/articles/PMC8732929/
294	TPX2	3181.84	3.76349	0.265623	14.1685	1.43474e-45	1.29224e-43	Protein Coding	Unknown	Reported in AML	Neuroblastoma	https://www.ncbi.nlm.nih.gov/pmc/articles/PMC8508831/
295	SHISA5	13921.4	-2.38085	0.16816	-14.1582	1.66103e-45	1.49184e-43	Protein Coding	Unknown	Reported in AML	Prostate cancer	https://www.ncbi.nlm.nih.gov/pmc/articles/PMC8798533/
296	RASSF2	31893.2	-2.57012	0.181534	-14.1578	1.67256e-45	1.49798e-43	Protein Coding	Unknown	Reported in AML	Squamous cervical cancer	https://www.nature.com/articles/s41408-020-0282-9#:~:text=In%20summary%2C%20we%20identify%20RASSF2,the%20presence%20of%20RUNX1-ETO.
297	ZNF70	1995.96	2.45497	0.173527	14.1475	1.9353e-45	1.72843e-43	Protein Coding	Unknown	Reported in AML	Esophageal squamous cell carcinoma	https://www.ncbi.nlm.nih.gov/pmc/articles/PMC7432272/
301	SPTA1	3224.79	6.83755	0.483847	14.1316	2.424e-45	2.14091e-43	Protein Coding	Unknown	Reported in AML	Breast cancer	https://www.ncbi.nlm.nih.gov/pmc/articles/PMC5479678/
302	FBXL19-AS1	583.955	2.68104	0.189899	14.1182	2.93263e-45	2.56879e-43	lncRNA	Unknown	Reported in AML	Hepatocellular cancer	https://pubmed.ncbi.nlm.nih.gov/33474753/
306	AFMID	1758.9	2.1609	0.153209	14.1043	3.57269e-45	3.08704e-43	Protein Coding	Unknown	Reported in AML	Colon cancer	https://www.frontiersin.org/journals/oncology/articles/10.3389/fonc.2021.674720/full
308	DIAPH3	367.948	3.98074	0.282649	14.0837	4.78382e-45	4.10019e-43	Protein Coding	Unknown	Reported in AML	Pancreatic cancer	https://www.ncbi.nlm.nih.gov/pmc/articles/PMC4792796/
316	RASSF5	16508.6	-2.69752	0.192177	-14.0366	9.30133e-45	7.76344e-43	Protein Coding	Unknown	Reported in AML	Hepatoblastoma	https://www.ncbi.nlm.nih.gov/pmc/articles/PMC7087465/
320	THOC1	3267.88	1.54617	0.110313	14.0162	1.24029e-44	1.02184e-42	Protein Coding	Unknown	Reported in AML	Hepatocellular carcinoma	https://www.ncbi.nlm.nih.gov/pmc/articles/PMC8382833/
323	TK1	1810.02	3.67915	0.264111	13.9303	4.14619e-44	3.3299e-42	Protein Coding	Unknown	Reported in AML	Prostate cancer	https://pubmed.ncbi.nlm.nih.gov/24156413/
324	EVI2B	19691	-2.86213	0.205474	-13.9294	4.20059e-44	3.36296e-42	Protein Coding	Unknown	Reported in AML	Osteosarcoma	https://www.nature.com/articles/cdd20176
325	NPR3	7643.58	6.74899	0.485045	13.9142	5.19681e-44	4.13205e-42	Protein Coding	Unknown	Reported in AML	Breast cancer	https://www.ncbi.nlm.nih.gov/pmc/articles/PMC5835576/
327	DYRK3	500.413	5.2036	0.374358	13.9001	6.32803e-44	5.00653e-42	Protein Coding	Unknown	Reported in AML	Neuroblastoma	https://www.mdpi.com/1422-0067/22/6/2982
331	GMNN	735.741	2.19499	0.158233	13.8719	9.37823e-44	7.29306e-42	Protein Coding	Unknown	Reported in AML	Adrenocortical carcinoma	https://onlinelibrary.wiley.com/doi/full/10.1111/bjh.14055
333	ARHGEF17	2030.42	4.30993	0.310916	13.8621	1.07545e-43	8.30259e-42	Protein Coding	Unknown	Reported in AML	Lung cancer	https://atlasgeneticsoncology.org/haematological/1541/t(11;11)(q13;q23)
334	POLR3G	336.636	2.64492	0.191218	13.832	1.63422e-43	1.24953e-41	Protein Coding	Unknown	Reported in AML	Transitional cell carcinoma	https://www.biorxiv.org/content/10.1101/2021.04.21.440535v1.full
335	RAVER2	2216.91	3.14552	0.227923	13.8008	2.52017e-43	1.91774e-41	Protein Coding	Unknown	Reported in AML	Colorectal cancer	https://www.ncbi.nlm.nih.gov/pmc/articles/PMC5551568/
337	DHX34	4673.83	-2.11354	0.153263	-13.7903	2.91519e-43	2.20779e-41	Protein Coding	Unknown	Reported in AML	-	https://www.pnas.org/doi/full/10.1073/pnas.2014967118#:~:text=DHX34%20is%20an%20RNA%20helicase,loss%20of%20function%20(19).
338	FOXM1	1977.91	3.91829	0.284152	13.7894	2.95063e-43	2.22933e-41	Protein Coding	Unknown	Reported in AML	Hepatocellular carcinoma	https://pubmed.ncbi.nlm.nih.gov/20823107/
339	EZH2	3119.27	1.97145	0.143036	13.7828	3.23353e-43	2.43155e-41	Protein Coding	Oncogene & tumour Suppressor gene	Reported in AML	Breast cancer	https://www.ncbi.nlm.nih.gov/pmc/articles/PMC7193486/#:~:text=In%20myeloid%20malignancies%20such%20as,is%20associated%20with%20poor%20prognosis.&text=More%20recently%2C%20EZH2%20inactivation%20by,acute%20myeloid%20leukaemia%20(AML).
340	NYNRIN	1538.94	4.7517	0.344782	13.7818	3.28165e-43	2.46193e-41	Protein Coding	Unknown	Reported in AML	Wilms tumour	https://onlinelibrary.wiley.com/doi/full/10.1002/cnr2.1592
347	ADGRA3	2477.89	3.53657	0.257484	13.7351	6.25756e-43	4.59478e-41	Protein Coding	Unknown	Reported in AML	-	https://pubmed.ncbi.nlm.nih.gov/32934815/
351	TBCE	281.751	2.22293	0.16227	13.6989	1.03025e-42	7.43175e-41	Protein Coding	Unknown	Reported in AML	Liver cancer	https://www.jcancer.org/v14p1707.htm
362	PIWIL4	2622.79	3.08551	0.226096	13.6469	2.10679e-42	1.47633e-40	Protein Coding	Unknown	Reported in AML	Pancreatic cancer	https://ashpublications.org/blood/article-abstract/142/1/90/495678/A-noncanonical-enzymatic-function-of-PIWIL4?redirectedFrom=fulltext
371	POLG2	2595.36	1.74259	0.128185	13.5944	4.32456e-42	2.95255e-40	Protein Coding	Unknown	Reported in AML	Gastric cancer	https://ashpublications.org/blood/article/129/19/2597/36162/A-mitochondrial-drug-to-treat-AML
372	TNFRSF10C	8829.56	-6.17098	0.454189	-13.5868	4.79443e-42	3.26636e-40	Protein Coding	Unknown	Reported in AML	Colorectal cancer	https://www.sciencedirect.com/science/article/pii/S0006497118436841
374	CTPS1	2193.36	1.83085	0.134883	13.5736	5.74038e-42	3.89417e-40	Protein Coding	Unknown	Reported in AML	Colorectal cancer	https://ashpublications.org/blood/article/130/Supplement%201/1400/116250/Association-between-Gene-Expression-Levels-of
375	NR1I2	404.225	4.35129	0.320849	13.5618	6.74441e-42	4.55591e-40	Protein Coding	Unknown	Reported in AML	Head and neck squamous cell carcinoma	https://www.ncbi.nlm.nih.gov/pmc/articles/PMC9537620/
376	CREBBP	17641	-1.93033	0.142348	-13.5607	6.85026e-42	4.61763e-40	Protein Coding	Oncogene & tumour Suppressor gene	Reported in AML	Small cell lung cancer	https://ashpublications.org/blood/article/138/Supplement%201/3451/479594/Crebbp-Alterations-Are-Associated-with-a-Poor
399	CENPJ	4157.54	2.96553	0.222002	13.3581	1.06259e-40	6.60423e-39	Protein Coding	Unknown	Reported in AML	Breast cancer	https://ashpublications.org/blood/article/120/18/e83/30721/Commonly-altered-genomic-regions-in-acute-myeloid
400	KCNQ1OT1	1005.56	4.28893	0.321119	13.3562	1.09038e-40	6.76372e-39	lncRNA	Unknown	Reported in AML	Osteosarcoma	https://www.sciencedirect.com/science/article/abs/pii/S0024320519310896#:~:text=KCNQ1OT1%20aggravates%20AML%20progression%20and,treatment%20of%20AML%20with%20chemoresistance.
404	MYL6B	1266.7	2.15417	0.161433	13.3441	1.28257e-40	7.89447e-39	Protein Coding	Unknown	Reported in AML	Rectal adenocarcinoma	https://jeccr.biomedcentral.com/articles/10.1186/s13046-018-0693-7
407	MTHFD2L	1310.23	2.31352	0.173427	13.34	1.35428e-40	8.28791e-39	Protein Coding	Unknown	Reported in AML	Gastric cancer	https://www.nature.com/articles/s43018-022-00331-y#:~:text=MTHFD2%20inhibitors%20reduced%20replication%20fork,magnitude%20compared%20with%20nontumorigenic%20cells.
411	PAICS	8844.86	2.37272	0.178046	13.3265	1.62361e-40	9.8367e-39	Protein Coding	Unknown	Reported in AML	Glioma	https://pubmed.ncbi.nlm.nih.gov/34344987/
413	NEK7	4217.4	-1.90103	0.142743	-13.3178	1.82295e-40	1.09873e-38	Protein Coding	Unknown	Reported in AML	Hepatocellular carcinoma	https://www.frontiersin.org/articles/10.3389/fcell.2021.825611/full
416	C1orf186	3584.27	5.127	0.385489	13.3	2.31513e-40	1.38232e-38	Protein Coding	Unknown	Reported in AML	Non-small cell lung carcinoma	https://pubmed.ncbi.nlm.nih.gov/36050959/
424	NDE1	4742.99	-1.59918	0.12064	-13.2559	4.17319e-40	2.44592e-38	Protein Coding	Unknown	Reported in AML	-	https://www.nature.com/articles/leu2009290
425	SP110	8349.43	-2.43135	0.183443	-13.254	4.27823e-40	2.50288e-38	Protein Coding	Unknown	Reported in AML	-	https://www.researchgate.net/publication/291680324_Loss_of_heterozygosity_at_the_minor_histocompatibility_system_SP110_in_children_with_acute_myeloid_leukaemia_relapse
433	SNHG4	814.599	3.07009	0.232439	13.2082	7.87203e-40	4.51766e-38	lncRNA	Unknown	Reported in AML	Osteosarcoma	https://pubmed.ncbi.nlm.nih.gov/32319862/
435	BUB1	1716.25	3.15923	0.239412	13.1958	9.2788e-40	5.2924e-38	Protein Coding	Unknown	Reported in AML	Pancreatic cancer	https://ashpublications.org/blood/article/106/11/2846/121552/Downregulation-of-Bub1-and-a-Defective-Spindle
443	AOX2P	1080.52	6.66635	0.506845	13.1526	1.64323e-39	9.19173e-38	Pseudogene	Unknown	Reported in AML	-	https://pubmed.ncbi.nlm.nih.gov/34129278/
455	RPL36A	775.453	2.83653	0.217255	13.0562	5.85902e-39	3.17163e-37	Protein Coding	Unknown	Reported in AML	Oral cavity squamous cell carcinoma (OSCC)	https://pubmed.ncbi.nlm.nih.gov/20416165/
462	KIF18B	1017.31	4.03907	0.310492	13.0086	1.09275e-38	5.81659e-37	Protein Coding	Unknown	Reported in AML	Hepatocellular carcinoma	https://www.ncbi.nlm.nih.gov/pmc/articles/PMC8182049/
465	CMAHP	3763.79	2.26822	0.174453	13.0019	1.19358e-38	6.30068e-37	Pseudogene	Unknown	Reported in AML	Gastric cancer	https://pubmed.ncbi.nlm.nih.gov/23735562/
470	PTPN4	2145.98	-1.96047	0.15104	-12.9798	1.59237e-38	8.3368e-37	Protein Coding	Unknown	Reported in AML	Prostate cancer	https://www.ncbi.nlm.nih.gov/pmc/articles/PMC9868563/#:~:text=PTPN4%20is%20highly%20expressed%20in,between%20AML%20and%20normal%20samples.
471	CDCA3	740.314	3.49589	0.269487	12.9724	1.75451e-38	9.17063e-37	Protein Coding	Unknown	Reported in AML	Ovarian cancer	https://pubmed.ncbi.nlm.nih.gov/29439669/
479	SPINK2	2961.06	6.41603	0.49655	12.9212	3.41644e-38	1.75977e-36	Protein Coding	Unknown	Reported in AML	Testicular carcinoma	https://pubmed.ncbi.nlm.nih.gov/37359898/
482	TNFSF14	1417.89	-4.91499	0.380837	-12.9058	4.17684e-38	2.13763e-36	Protein Coding	Unknown	Reported in AML	Hepatocellular carcinoma	https://pubmed.ncbi.nlm.nih.gov/28024466/
483	XRCC3	1540.01	1.88443	0.146082	12.8998	4.51478e-38	2.30688e-36	Protein Coding	Unknown	Reported in AML	Lung cancer	https://pubmed.ncbi.nlm.nih.gov/23978154/
489	KIF15	948.607	3.35556	0.260927	12.8601	7.54329e-38	3.80554e-36	Protein Coding	Unknown	Reported in AML	Prostate cancer	https://www.ncbi.nlm.nih.gov/pmc/articles/PMC8632764/
493	SUV39H2	486.012	2.33932	0.182324	12.8306	1.10567e-37	5.52557e-36	Protein Coding	Unknown	Reported in AML	Lung adenocarcinoma; Overexpressed	https://www.ncbi.nlm.nih.gov/pmc/articles/PMC6360419/
496	TLR1	4402.1	-3.59283	0.280535	-12.8071	1.49693e-37	7.4227e-36	Protein Coding	Unknown	Reported in AML	Tumor-specific cytotoxic T lymphocytes	https://www.ncbi.nlm.nih.gov/pmc/articles/PMC6678780/
502	CHEK2	1160.18	1.88623	0.14757	12.7819	2.06948e-37	1.01201e-35	Protein Coding	Tumour suppressor gene	Reported in AML	Breast and ovarian cancer	https://pubmed.ncbi.nlm.nih.gov/29902706/#:~:text=CHEK2%20plays%20a%20key%20role,1100delC%2C%20del5395%2C%20p.
504	ITPK1	10076.2	-2.07518	0.162509	-12.7696	2.42256e-37	1.17566e-35	Protein Coding	Unknown	Reported in AML	Colorectal cancer	https://www.ncbi.nlm.nih.gov/pmc/articles/PMC8382833/
506	GOLIM4	3411.01	1.90168	0.149093	12.755	2.92492e-37	1.413e-35	Protein Coding	Unknown	Reported in AML	Breast cancer	https://assets.researchsquare.com/files/rs-2374064/v1_covered.pdf?c=1672420556
511	RASA3	8334.36	-2.13349	0.167379	-12.7465	3.26174e-37	1.56152e-35	Protein Coding	Unknown	Reported in AML	Hepatocellular carcinoma	https://www.ncbi.nlm.nih.gov/pmc/articles/PMC7603219/
512	CLEC11A	11327.9	5.19692	0.407973	12.7384	3.61759e-37	1.72928e-35	Protein Coding	Unknown	Reported in AML	Lung cancer	https://pubmed.ncbi.nlm.nih.gov/33747924/
513	ZNF326	4986.52	1.84341	0.144723	12.7375	3.65872e-37	1.74633e-35	Protein Coding	Unknown	Reported in AML	Colorectal cancer	https://www.ncbi.nlm.nih.gov/pmc/articles/PMC8382833/
515	RALB	7958.91	-1.77807	0.139693	-12.7284	4.10946e-37	1.95561e-35	Protein Coding	Unknown	Reported in AML	Colorectal cancer	https://www.ncbi.nlm.nih.gov/pmc/articles/PMC6959283/#:~:text=RALB%20appears%20to%20be%20required,it%20an%20attractive%20therapeutic%20target.&text=Our%20group%20uncovered%20a%20critical,hyperactivated%20in%20AML%20patient%20samples.
525	CFLAR	26589.5	-1.98557	0.156499	-12.6874	6.94252e-37	3.25523e-35	Protein Coding	Unknown	Reported in AML	Lung cancer	https://onlinelibrary.wiley.com/doi/pdf/10.1111/bjh.12108
532	MTHFD1L	1465.6	2.53389	0.200258	12.6531	1.07542e-36	4.96217e-35	Protein Coding	Unknown	Reported in AML	Pancreatic ductal adenocarcinoma	https://ashpublications.org/blood/article/122/21/3798/13129/Targeting-Folate-Metabolism-In-Acute-Myelogenous
540	PTPRC	72723.9	-2.56226	0.203391	-12.5977	2.17461e-36	9.84875e-35	Protein Coding	Unknown	Reported in AML	Ovarian cancer	https://pubmed.ncbi.nlm.nih.gov/35975530/
544	RAP1A	6564.09	-1.66928	0.132727	-12.5768	2.83312e-36	1.27407e-34	Protein Coding	Unknown	Reported in AML	Epithelial cancer	https://www.sciencedirect.com/science/article/pii/S0021925819460547
557	ARHGAP9	19629.5	-2.06549	0.164948	-12.522	5.65725e-36	2.49482e-34	Protein Coding	Unknown	Reported in AML	Colorectal cancer	https://translational-medicine.biomedcentral.com/articles/10.1186/s12967-021-02733-5#:~:text=ARHGAP9%20overexpression%20was%20associated%20with%20poor%20OS%20in%20AML%20patients,allo-HSCT%20rather%20than%20chemotherapy.
560	MIR17HG	181.714	3.75228	0.300004	12.5074	6.79963e-36	2.97801e-34	lncRNA	Unknown	Reported in AML	Colorectal cancer	https://www.ncbi.nlm.nih.gov/pmc/articles/PMC8630824/#:~:text=Long%20non-coding%20(lnc),by%20reverse%20transcription-quantitative%20PCR.
562	SOX4	13622.5	4.07327	0.325751	12.5042	7.07649e-36	3.08655e-34	Protein Coding	Oncogene	Reported in AML	Breast cancer	https://www.sciencedirect.com/science/article/pii/S1044579X18301391#:~:text=SOX4%20expression%20in%20AML%20was,and%20molecular%20characteristics%20%5B25%5D.
567	KLF3	8623.08	-2.01048	0.161175	-12.4739	1.03684e-35	4.47948e-34	Protein Coding	Unknown	Reported in AML	Lung cancer	https://pubmed.ncbi.nlm.nih.gov/21470678/
570	CBX7	3159.58	-3.20902	0.25734	-12.47	1.08878e-35	4.67852e-34	Protein Coding	Unknown	Reported in AML	Gastric cancer	https://pubmed.ncbi.nlm.nih.gov/30759399/
575	SAMD9	7305.23	-2.66699	0.214181	-12.452	1.36336e-35	5.8114e-34	Protein Coding	Unknown	Reported in AML	Esophageal squamous cell carcinoma	https://pubmed.ncbi.nlm.nih.gov/30046003/
577	PLD1	3655.96	2.47978	0.199252	12.4454	1.48071e-35	6.27807e-34	Protein Coding	Unknown	Reported in AML	Bladder cancer	https://www.tandfonline.com/doi/full/10.1080/16078454.2020.1786971#:~:text=Importantly%2C%20patients%20with%20low%20levels,and%20prognostic%20factor%20for%20AML.
583	CXCR2	33550.7	-6.57625	0.53111	-12.3821	3.26671e-35	1.35974e-33	Protein Coding	Unknown	Reported in AML	Pancreatic Ductal Adenocarcinoma	https://www.ncbi.nlm.nih.gov/pmc/articles/PMC7493249/#:~:text=High%20CXCR2%20levels%20(⩾2.082,by%20Cox%20proportional%20hazards%20models.
586	COL23A1	1614.51	5.87566	0.475155	12.3658	4.00297e-35	1.65325e-33	Protein Coding	Oncogene	Reported in AML	Clear cell renal cell carcinoma	https://www.ncbi.nlm.nih.gov/pmc/articles/PMC6699387/
588	RP11-17A19.1	406.609	6.48148	0.524414	12.3595	4.32983e-35	1.78362e-33	lincRNA	Unknown	Reported in AML	Non-small cell lung cancer	https://pubmed.ncbi.nlm.nih.gov/33006448/
593	WDHD1	1108.82	2.2252	0.180617	12.32	7.07105e-35	2.88303e-33	Protein Coding	Unknown	Reported in AML	Esophageal cancer	https://pubmed.ncbi.nlm.nih.gov/25931586/
595	STK17A	2672	-2.22935	0.181033	-12.3146	7.55709e-35	3.07335e-33	Protein Coding	Unknown	Reported in AML	Gastric cancer	https://www.ncbi.nlm.nih.gov/pmc/articles/PMC1895492/
6	MYB	22081.1	4.8555	0.20494	23.6924	4.32358e-124	2.29755e-120	Protein Coding	Oncogene	Reported in AML; Overexpressed	-	https://pubmed.ncbi.nlm.nih.gov/35368048/
13	ARHGAP23	1807.68	4.96826	0.229452	21.6527	5.73025e-104	1.40541e-100	Protein Coding	Unknown	Reported in AML; Overexpressed	-	https://www.ncbi.nlm.nih.gov/pmc/articles/PMC8920923/
29	PBX2	14890.1	-1.80271	0.0936319	-19.2531	1.32841e-82	1.46052e-79	Protein Coding	Unknown	Reported in AML; Overexpressed	Gastric cancer	https://onlinelibrary.wiley.com/doi/full/10.1111/jcmm.17196
52	ERG	4867.39	6.21407	0.338964	18.3325	4.55282e-75	2.68819e-72	Protein Coding	Oncogene	Reported in AML; Overexpressed	Prostate cancer	https://pubmed.ncbi.nlm.nih.gov/19555438/
59	STK4	18119	-1.83038	0.102568	-17.8455	3.13096e-71	1.61012e-68	Protein Coding	Unknown	Reported in AML; Overexpressed	Hepatocellular carcinoma	https://pubmed.ncbi.nlm.nih.gov/34807584/
60	TGFBR2	9667.32	-3.05104	0.171012	-17.841	3.39412e-71	1.71775e-68	Protein Coding	Tumour suppressor gene	Reported in AML; Overexpressed	Renal cell carcinoma	https://www.sciencedirect.com/science/article/pii/S0006497121052423
63	XRCC2	969.531	3.81216	0.215269	17.7088	3.58877e-70	1.70783e-67	Protein Coding	Unknown	Reported in AML; Overexpressed	Glioma	https://www.ncbi.nlm.nih.gov/pmc/articles/PMC7599826/
71	WT1	939.335	7.17838	0.410245	17.4978	1.4888e-68	6.08575e-66	Protein Coding	Unknown	Reported in AML; Overexpressed	-	https://www.ncbi.nlm.nih.gov/pmc/articles/PMC7675129/#:~:text=WT1%20is%20has%20been%20found,for%20molecular%20remission%20in%20AML.
81	CHD1L	6850.37	1.82524	0.105488	17.3028	4.47684e-67	1.60382e-64	Protein Coding	Unknown	Reported in AML; Overexpressed	Osteosarcoma	https://www.ncbi.nlm.nih.gov/pmc/articles/PMC7934534/
83	IGF2BP2	7250	3.33534	0.193394	17.2463	1.19317e-66	4.13511e-64	Protein Coding	Unknown	Reported in AML; Overexpressed	Oral squamous cell carcinoma	https://pubmed.ncbi.nlm.nih.gov/36306790/#:~:text=High%20expression%20of%20IGF2BP2%20is,m6A-dependent%20manner.
84	CHEK1	1220.44	3.34466	0.194314	17.2126	2.13448e-66	7.31784e-64	Protein Coding	Unknown	Reported in AML; Overexpressed	Lung adenocarcinoma	https://pubmed.ncbi.nlm.nih.gov/27625304/#:~:text=CHEK1%20encodes%20checkpoint%20kinase%201,fork%20progression%20upon%20cytarabine%20treatment.
87	RNF13	5107.13	-2.46053	0.143426	-17.1553	5.73251e-66	1.90391e-63	Protein Coding	Unknown	Reported in AML; Overexpressed	Colorectal cancer	https://pubmed.ncbi.nlm.nih.gov/33083473/
106	BCL2L2	1551.13	1.85953	0.111163	16.728	8.18773e-63	2.21235e-60	Protein Coding	Unknown	Reported in AML; Overexpressed	-	https://pubmed.ncbi.nlm.nih.gov/29264938/
121	STAT5B	19676.1	-1.66762	0.101851	-16.3731	2.9779e-60	6.93047e-58	Protein Coding	Oncogene & tumour Suppressor gene	Reported in AML; Overexpressed	Glioblastoma	https://pubmed.ncbi.nlm.nih.gov/30665050/
137	MYCN	2959.85	6.9549	0.433696	16.0363	7.12384e-58	1.44673e-55	Protein Coding	Oncogene	Reported in AML; Overexpressed	Neuroblastoma	https://www.nature.com/articles/cddis2017526#:~:text=Overexpression%20of%20MYCN%20was%20observed%20in%20some%20patients%20with%20acute%20myeloid%20leukaemia.&text=leukaemia%20mouse%20model%20also%20showed%20elevated%20MYCN%20expression.&text=All%20these%20studies%20suggest%20that,AML%20with%20a%20worse%20prognosis.
139	CCNE2	533.252	3.54136	0.221036	16.0216	9.02995e-58	1.81076e-55	Protein Coding	Unknown	Reported in AML; Overexpressed	Thyroid cancer	https://pubmed.ncbi.nlm.nih.gov/35117009/
152	POLQ	1062.84	3.93096	0.248312	15.8307	1.91007e-56	3.50003e-54	Protein Coding	Oncogene & tumour Suppressor gene	Reported in AML; Overexpressed	Pancreatic adenocarcinoma	https://grantome.com/grant/NIH/R01-CA244179-01
166	BTBD3	1836.33	2.37544	0.153008	15.525	2.35149e-54	3.82525e-52	Protein Coding	Unknown	Reported in AML; Overexpressed	-	https://www.google.com/url?sa=t&rct=j&q=&esrc=s&source=web&cd=&ved=2ahUKEwiLqPiEj_v_AhWzxjgGHazPCPYQFnoECC0QAQ&url=https%3A%2F%2Fmdpi-res.com%2Fd_attachment%2Fcancers%2Fcancers-15-00459%2Farticle_deploy%2Fcancers-15-00459.pdf%3Fversion%3D1673423931&usg=AOvVaw3Z4EA1kzV0czAB6vToZCrt&opi=89978449
170	ACOX1	4798.4	-1.7163	0.111017	-15.4597	6.48836e-54	1.03437e-51	Protein Coding	Unknown	Reported in AML; Overexpressed	Liver cancer	https://www.sciencedirect.com/science/article/pii/S0006497118593708
188	KIT	12076.5	4.85187	0.318294	15.2434	1.82161e-52	2.61623e-50	Protein Coding	Oncogene	Reported in AML; Overexpressed	-	https://ashpublications.org/bloodadvances/article/4/1/66/430037/Prospective-evaluation-of-prognostic-impact-of-KIT
189	IRF2	6565.15	-2.5187	0.165285	-15.2385	1.96284e-52	2.80641e-50	Protein Coding	Unknown	Reported in AML; Overexpressed	Osteosarcoma	https://www.ncbi.nlm.nih.gov/pmc/articles/PMC6419480/#:~:text=IRF2%20and%20INPP4B%20were%20highly,in%20the%20attenuation%20of%20autophagy.
190	TRAIP	489.982	2.39711	0.157343	15.235	2.07274e-52	2.95032e-50	Protein Coding	Unknown	Reported in AML; Overexpressed	Osteosarcoma	https://pubmed.ncbi.nlm.nih.gov/23624947/
205	SLC22A16	1190.44	4.07531	0.269496	15.122	1.16005e-51	1.53473e-49	Protein Coding	Unknown	Reported in AML; Overexpressed	Gastric cancer	https://www.mdpi.com/1999-4923/14/4/878#:~:text=SLC22A16%20is%20over-expressed%20in,future%20AML%20therapies%20%5B17%5D.
227	DEPTOR	2324.35	4.68556	0.315324	14.8595	6.0376e-50	7.18294e-48	Protein Coding	Unknown	Reported in AML; Overexpressed	Breast cancer	https://www.ncbi.nlm.nih.gov/pmc/articles/PMC7834987/
229	LYN	27841.7	-2.70578	0.1822	-14.8506	6.89389e-50	8.11088e-48	Protein Coding	Unknown	Reported in AML; Overexpressed	Glioma	https://ashpublications.org/blood/article/111/4/2269/133201/A-critical-role-for-Lyn-in-acute-myeloid-leukaemia
241	PPP2R5C	10243.7	-1.72517	0.117252	-14.7134	5.28726e-49	5.91505e-47	Protein Coding	Unknown	Reported in AML; Overexpressed	Colorectal cancer	https://pubmed.ncbi.nlm.nih.gov/32158086/
243	MIR221	138.073	5.40781	0.367767	14.7044	6.03613e-49	6.70578e-47	miRNA	Unknown	Reported in AML; Overexpressed	Bladder cancer	https://www.ncbi.nlm.nih.gov/pmc/articles/PMC3733744/
274	CDK6	40172.9	3.70273	0.257374	14.3866	6.28383e-47	6.10835e-45	Protein Coding	Oncogene	Reported in AML; Overexpressed	Multiple myeloma	https://www.ncbi.nlm.nih.gov/pmc/articles/PMC7178035/#:~:text=It%20is%20postulated%20that%20CDK6,cell-cycle%20progression%20remained%20unaffected.
310	EXO1	643.526	3.57929	0.254338	14.0729	5.57046e-45	4.74889e-43	Protein Coding	Unknown	Reported in AML; Overexpressed	Hepatocellular carcinoma	https://www.sciencedirect.com/science/article/pii/S0301472X22001254
312	HSPG2	5103.48	4.16946	0.296504	14.0621	6.49365e-45	5.50648e-43	Protein Coding	Unknown	Reported in AML; Overexpressed	Oligoastrocytoma and oligodendroglioma	https://pubmed.ncbi.nlm.nih.gov/32606327/
313	KDM6B	14759	-2.29118	0.162945	-14.0611	6.5865e-45	5.5704e-43	Protein Coding	Unknown	Reported in AML; Overexpressed	Osteosarcoma	https://www.researchgate.net/figure/KDM6B-is-up-regulated-in-human-AML-a-Analysis-of-KDM6B-mRNA-expression-levels-in-primary_fig1_324067101
317	CCNA1	2925.95	6.33602	0.451491	14.0336	9.71501e-45	8.08756e-43	Protein Coding	Unknown	Reported in AML; Overexpressed	Papillary thyroid cancer	https://www.sciencedirect.com/science/article/abs/pii/S0898656821002333
330	CBX2	2651.86	5.44317	0.39207	13.8832	8.01325e-44	6.27751e-42	Protein Coding	Unknown	Reported in AML; Overexpressed	Lung adenocarcinoma	https://molecular-cancer.biomedcentral.com/articles/10.1186/s12943-022-01603-y#:~:text=Here%2C%20we%20propose%20CBX2%20as,and%20ex%20vivo%20AML%20cells.
344	SDCBP	16759.3	-2.70421	0.196665	-13.7503	5.07073e-43	3.75989e-41	Protein Coding	Unknown	Reported in AML; Overexpressed	Head and neck squamous cell carcinoma	https://www.biorxiv.org/content/10.1101/2023.02.15.527799v1.full.pdf
361	SEMA4D	19929.4	-2.2215	0.162777	-13.6475	2.08781e-42	1.46625e-40	Protein Coding	Unknown	Reported in AML; Overexpressed	Ovarian cancer	https://translational-medicine.biomedcentral.com/articles/10.1186/s12967-022-03500-w#:~:text=SEMA4D%20promotes%20the%20proliferation%20and%20survival%20of%20AML%20cells%20and,the%20biological%20behavior%20of%20cells.
383	BACH1	8177.71	-2.36919	0.175344	-13.5116	1.33555e-41	8.79806e-40	Protein Coding	Unknown	Reported in AML; Overexpressed	Lung cancer	https://jhoonline.biomedcentral.com/articles/10.1186/s13045-023-01400-0
401	AC002454.1	740.049	6.66826	0.499348	13.3539	1.12356e-40	6.95606e-39	lncRNA	Unknown	Reported in AML; Overexpressed	Gastric cancer	https://escholarship.org/uc/item/1x07294h
449	ITPKB	7908.31	-1.58072	0.120798	-13.0856	3.97767e-39	2.17165e-37	Protein Coding	Unknown	Reported in AML; Overexpressed	Ovarian cancer	https://www.ncbi.nlm.nih.gov/pmc/articles/PMC4741560/
484	MELK	504.652	3.36908	0.261284	12.8943	4.84574e-38	2.47202e-36	Protein Coding	Unknown	Reported in AML; Overexpressed	Lung carcinoma	https://www.ncbi.nlm.nih.gov/pmc/articles/PMC4323011/
501	HLA-E	145525	-2.78475	0.217814	-12.785	1.98987e-37	9.74576e-36	Protein Coding	Unknown	Reported in AML; Overexpressed	Bladder cancer	https://jhoonline.biomedcentral.com/articles/10.1186/s13045-020-00996-x
549	GPT2	1808.44	3.44461	0.274412	12.5527	3.84194e-36	1.71564e-34	Protein Coding	Unknown	Reported in AML; Overexpressed	Breast cancer	https://pubmed.ncbi.nlm.nih.gov/33812407/
551	IFIT3	10698.1	-5.02276	0.400542	-12.5399	4.51443e-36	2.00751e-34	Protein Coding	Unknown	Reported in AML; Overexpressed	Pancreatic cancer	https://biomarkerres.biomedcentral.com/articles/10.1186/s40364-021-00265-0
7	FLT3	21524.4	5.14455	0.221025	23.2758	7.78902e-120	3.54779e-116	Protein Coding	Oncogene	Reported in AML; Underexpressed	-	https://www.ncbi.nlm.nih.gov/pmc/articles/PMC9719701/
102	JAK1	24569.7	-1.88971	0.112821	-16.7496	5.69986e-63	1.59416e-60	Protein Coding	Oncogene & tumour Suppressor gene	Reported in AML; Underexpressed	Breast cancer	https://pubmed.ncbi.nlm.nih.gov/18160671/
												Last updated 19th April 2025
